# Supplementary material for: Prescription of oral short-acting beta 2-agonist for asthma in non-resource poor settings: A national study in Malaysia
Source: PLoS One. 2017 Jun 29;12(6):e0180443. doi: 10.1371/journal.pone.0180443 (PMC5491245; doi:10.1371/journal.pone.0180443)
Supplement: S1 Dataset — (XLS) [file pone.0180443.s001.xls]

## Sheet: S1_Dataset
ptage_grp	ethnicgrp	attack	osteroids	inhaled_SABA	antibiotics	rti	sector2	sector	surveyid	surveyprimarycareid	strata	fw	totalptage	oralSABA	asthma	inh_steroids	antichol	ltra	xanthine	others	combinhaler	inh_unspec	ptincometype2	pteducation2	nstrata	gender	_mi_m	_mi_id	_mi_miss
6	1	0	0	0	0	0	0	Ministry Of Health	1	1019735	SW1	3.45333	65.7406	0	0	0	0	0	0	0	0	0	Own	Primary	SW1	Female	0	1	0
3	1	0	0	0	0	0	0	Ministry Of Health	2	1019735	SW1	3.45333	9.91005	0	0	0	0	0	0	1	0	0	Parental	Primary	SW1	Male	0	2	0
4		0	0	0	0	0	0	Ministry Of Health	3	1019735	SW1	3.45333	23.4989	0	0	0	0	0	0	1	0	0	Own	Primary	SW1	Female	0	3	1
5	1	0	0	0	0	0	0	Ministry Of Health	4	1019735	SW1	3.45333	51.6776	0	0	0	0	0	0	0	0	0	No income	Primary	SW1	Male	0	4	0
5	1	0	0	0	0	0	0	Ministry Of Health	5	1019735	SW1	3.45333	45.063	0	0	0	0	0	0	1	0	0	Own	Secondary	SW1	Female	0	5	0
4	1	0	0	0	0	0	0	Ministry Of Health	6	1019735	SW1	3.45333	21.063	0	0	0	0	0	0	1	0	0	Own	Secondary	SW1	Male	0	6	0
5	1	0	0	0	0	0	0	Ministry Of Health	7	1019735	SW1	3.45333	57.1886	0	0	0	0	0	0	1	0	0	No income		SW1		0	7	1
5		0	0	0	0	0	0	Ministry Of Health	8	1019735	SW1	3.45333	47.1941	0	0	0	0	0	0	1	0	0	Own		SW1	Male	0	8	1
3	1	0	0	0	0	0	0	Ministry Of Health	9	1019735	SW1	3.45333	16.205	0	0	0	0	0	0	1	0	0	No income	Secondary	SW1	Male	0	9	0
4	1	0	0	0	0	1	0	Ministry Of Health	10	1019735	SW1	3.45333	28.5438	0	0	0	0	0	0	1	0	0	Own		SW1	Male	0	10	1
4	1	0	0	0	0	1	0	Ministry Of Health	11	1019735	SW1	3.45333	21.8991	0	0	0	0	0	0	1	0	0	Own		SW1	Female	0	11	1
5	1	0	0	0	0	1	0	Ministry Of Health	12	1019735	SW1	3.45333	52.0575	0	0	0	0	0	0	1	0	0	No income	Primary	SW1	Male	0	12	0
4	1	0	0	0	0	0	0	Ministry Of Health	13	1019735	SW1	3.45333	34.66	0	0	0	0	0	0	0	0	0	No income	Secondary	SW1	Male	0	13	0
3	1	0	0	0	0	0	0	Ministry Of Health	14	1019735	SW1	3.45333	16.0411	0	0	0	0	0	0	1	0	0	No income		SW1	Female	0	14	1
5	1	0	0	0	0	0	0	Ministry Of Health	15	1019735	SW1	3.45333	45.1573	0	0	0	0	0	0	1	0	0	Own		SW1		0	15	1
6	1	0	0	0	0	0	0	Ministry Of Health	16	1019735	SW1	3.45333	61.9687	0	0	0	0	0	0	0	0	0		No formal	SW1	Male	0	16	1
3	1	0	0	0	0	0	0	Ministry Of Health	17	1019735	SW1	3.45333	14.6546	0	0	0	0	0	0	1	0	0	No income	Secondary	SW1		0	17	1
5	1	0	0	0	0	0	0	Ministry Of Health	18	1019735	SW1	3.45333	40.1189	0	0	0	0	0	0	0	0	0	Own	Secondary	SW1	Male	0	18	0
6	1	0	0	0	0	0	0	Ministry Of Health	19	1019735	SW1	3.45333	71.5137	0	0	0	0	0	0	0	0	0	Own	Primary	SW1	Male	0	19	0
6	1	0	0	0	0	0	0	Ministry Of Health	20	1019735	SW1	3.45333	68.1135	0	0	0	0	0	0	0	0	0	No income	No formal	SW1	Male	0	20	0
2	1	0	0	0	0	1	0	Ministry Of Health	21	1019735	SW1	3.45333	1.12169	0	0	0	0	0	0	1	0	0	Parental	No formal	SW1	Male	0	21	0
5	1	0	0	0	1	0	0	Ministry Of Health	22	1019735	SW1	3.45333	54.0548	0	0	0	0	0	0	0	0	0	No income	No formal	SW1	Male	0	22	0
6	1	0	0	0	0	0	0	Ministry Of Health	23	1019735	SW1	3.45333	64.511	0	0	0	0	0	0	0	0	0	Own	No formal	SW1	Female	0	23	0
6	1	0	0	0	0	0	0	Ministry Of Health	24	1019735	SW1	3.45333	66.16	0	0	0	0	0	0	0	0	0	Own	No formal	SW1	Male	0	24	0
6	1	0	0	0	0	0	0	Ministry Of Health	25	1019735	SW1	3.45333	62.3295	0	0	0	0	0	0	1	0	0	Own	No formal	SW1	Male	0	25	0
3	1	0	0	0	0	0	0	Ministry Of Health	26	1019735	SW1	3.45333	13.3021	0	0	0	0	0	0	1	0	0	Parental	Primary	SW1	Female	0	26	0
3	1	0	0	0	0	0	0	Ministry Of Health	27	1019735	SW1	3.45333	15.7023	0	0	0	0	0	0	1	0	0		Secondary	SW1	Male	0	27	1
3	1	0	0	0	0	0	0	Ministry Of Health	28	1019735	SW1	3.45333	15.5861	0	0	0	0	0	0	0	0	0		Secondary	SW1	Male	0	28	1
3	1	0	0	0	0	0	0	Ministry Of Health	29	1019735	SW1	3.45333	15.063	0	0	0	0	0	0	1	0	0		Secondary	SW1	Male	0	29	1
6	1	0	0	0	0	0	0	Ministry Of Health	30	1019735	SW1	3.45333	67.0916	0	0	0	0	0	0	0	0	0	Own	Primary	SW1	Male	0	30	0
3	1	0	0	0	0	0	0	Ministry Of Health	31	1019735	SW1	3.45333	10.1858	0	0	0	0	0	0	0	0	0	Parental	Primary	SW1	Female	0	31	0
3	1	0	0	0	0	0	0	Ministry Of Health	32	1019735	SW1	3.45333	15.466	0	0	0	0	0	0	0	0	0	No income	Secondary	SW1	Male	0	32	0
1	1	0	0	0	0	0	0	Ministry Of Health	33	1019735	SW1	3.45333	0.333333	0	0	0	0	0	0	1	0	0	Parental	No formal	SW1	Male	0	33	0
2	1	0	0	0	0	0	0	Ministry Of Health	34	1019735	SW1	3.45333	4.11073	0	0	0	0	0	0	1	0	0	Parental	No formal	SW1	Female	0	34	0
3	1	0	0	0	0	0	0	Ministry Of Health	35	1019735	SW1	3.45333	7.74612	0	0	0	0	0	0	1	0	0	Parental	Primary	SW1	Female	0	35	0
3	1	0	0	0	1	0	0	Ministry Of Health	36	1019735	SW1	3.45333	5	0	0	0	0	0	0	1	0	0	Parental	No formal	SW1	Female	0	36	0
3	1	0	0	0	0	0	0	Ministry Of Health	37	1019735	SW1	3.45333	10.2461	0	0	0	0	0	0	1	0	0	Parental	Primary	SW1	Female	0	37	0
3	1	0	0	0	0	0	0	Ministry Of Health	38	1019735	SW1	3.45333	10.8322	0	0	0	0	0	0	0	0	0	Parental	Primary	SW1	Male	0	38	0
5	1	0	0	0	0	0	0	Ministry Of Health	39	1019735	SW1	3.45333	43.4824	0	0	0	0	0	0	1	0	0	Own	Primary	SW1	Female	0	39	0
4	1	0	0	0	0	0	0	Ministry Of Health	40	1019735	SW1	3.45333	36.7187	0	0	0	0	0	0	1	0	0		Secondary	SW1	Male	0	40	1
3	1	0	0	0	1	0	0	Ministry Of Health	41	1019735	SW1	3.45333	6.15183	0	0	0	0	0	0	1	0	0	Parental	Primary	SW1	Female	0	41	0
4		0	0	0	0	0	0	Ministry Of Health	42	1019735	SW1	3.45333	29.3963	0	0	0	0	0	0	0	0	0	Own	Primary	SW1	Female	0	42	1
6	1	0	0	0	0	0	0	Ministry Of Health	43	1019735	SW1	3.45333	62.2938	0	0	0	0	0	0	1	0	0	No income	Secondary	SW1	Female	0	43	0
6	1	0	1	1	0	0	0	Ministry Of Health	44	1019735	SW1	3.45333	69.5657	0	0	0	0	0	0	1	0	0	Own	Primary	SW1	Female	0	44	0
2	1	0	0	0	0	0	0	Ministry Of Health	45	1019735	SW1	3.45333	2.18584	0	0	0	0	0	0	1	0	0	Parental	No formal	SW1	Female	0	45	0
5	1	0	0	1	0	0	0	Ministry Of Health	46	1019735	SW1	3.45333	49.3416	0	1	1	0	0	0	1	0	0	Own	Primary	SW1	Male	0	46	0
3	1	0	0	0	1	0	1	Private	47	1018803	T2	9.06863	8.41005	1	1	0	0	0	0	1	0	0	Parental	Primary	T2	Male	0	47	0
3	1	0	0	0	1	1	1	Private	48	1018803	T2	9.06863	15.4046	0	0	0	0	0	0	1	0	0	No income	Secondary	T2	Female	0	48	0
2	1	0	0	0	0	1	1	Private	49	1018803	T2	9.06863	2.52466	0	0	0	0	0	0	1	0	0	Parental		T2		0	49	1
6	1	0	0	0	0	0	1	Private	50	1018803	T2	9.06863	63.0833	0	0	0	0	0	0	0	0	0	No income	No formal	T2	Male	0	50	0
3	1	0	0	0	0	0	1	Private	51	1018803	T2	9.06863	6.44954	0	0	0	0	0	0	1	0	0	Parental	Primary	T2	Female	0	51	0
5	1	0	0	0	1	0	1	Private	52	1018803	T2	9.06863	46.8909	0	0	0	0	0	0	1	0	0	Own	Secondary	T2		0	52	1
5	1	0	0	0	1	1	1	Private	53	1018803	T2	9.06863	49.5998	0	0	0	0	0	0	1	0	0	Own	Secondary	T2	Male	0	53	0
1	1	0	0	0	0	0	1	Private	54	1018803	T2	9.06863	0.624429	0	0	0	0	0	0	1	0	0	Parental		T2	Female	0	54	1
2	1	0	0	0	1	1	1	Private	55	1018803	T2	9.06863	2.25274	0	0	0	0	0	0	1	0	0	Parental	No formal	T2	Male	0	55	0
5	1	0	0	0	1	1	1	Private	56	1018803	T2	9.06863	45.2719	0	0	0	0	0	0	1	0	0	No income	Secondary	T2	Male	0	56	0
5	1	0	0	0	0	0	1	Private	57	1018803	T2	9.06863	48.2434	0	0	0	0	0	0	1	0	0	No income	Secondary	T2	Female	0	57	0
2	1	0	0	0	0	0	1	Private	58	1018803	T2	9.06863	2.84429	0	0	0	0	0	0	0	0	0	Parental	No formal	T2	Female	0	58	0
3	1	0	0	0	0	0	1	Private	59	1018803	T2	9.06863	18.5685	0	0	0	0	0	0	1	0	0	No income	Secondary	T2	Male	0	59	0
3	1	0	0	0	1	0	1	Private	60	1018803	T2	9.06863	17.1694	0	0	0	0	0	0	1	0	0		Secondary	T2	Female	0	60	1
2	1	0	0	0	0	0	1	Private	61	1018803	T2	9.06863	4.56575	0	0	0	0	0	0	1	0	0	Parental	No formal	T2	Male	0	61	0
4	1	0	0	0	0	1	1	Private	62	1018803	T2	9.06863	24.6491	0	0	0	0	0	0	1	0	0	No income	Secondary	T2	Male	0	62	0
3	1	0	0	0	0	0	1	Private	63	1018803	T2	9.06863	12.966	0	0	0	0	0	0	0	0	0	Parental	Secondary	T2	Male	0	63	0
3	1	0	0	0	0	0	1	Private	64	1018803	T2	9.06863	12.4128	0	0	0	0	0	0	0	0	0	Parental	Secondary	T2	Male	0	64	0
3	1	0	0	0	0	0	1	Private	65	1018803	T2	9.06863	6.75	0	0	0	0	0	0	1	0	0	Parental	Primary	T2	Female	0	65	0
3	1	0	0	0	1	1	1	Private	66	1018803	T2	9.06863	6.76644	0	0	0	0	0	0	1	0	0	Parental		T2	Female	0	66	1
5	1	0	0	0	1	0	1	Private	67	1018803	T2	9.06863	41.2692	0	0	0	0	0	0	1	0	0	No income	Secondary	T2	Male	0	67	0
5	1	0	0	0	0	0	1	Private	68	1018803	T2	9.06863	50.3991	0	0	0	0	0	0	1	0	0	Own	Secondary	T2	Female	0	68	0
4	1	0	0	0	0	0	1	Private	69	1018803	T2	9.06863	21.869	0	0	0	0	0	0	1	0	0	Own	Secondary	T2	Female	0	69	0
6	1	0	0	0	0	1	1	Private	70	1018803	T2	9.06863	61.4495	0	0	0	0	0	0	1	0	0	No income	Primary	T2	Male	0	70	0
2	1	0	0	0	0	0	1	Private	71	1018803	T2	9.06863	2.16667	0	0	0	0	0	0	0	0	0	Parental		T2	Male	0	71	1
3	1	0	0	0	0	0	1	Private	72	1018803	T2	9.06863	13.9523	0	0	0	0	0	0	1	0	0	Parental	Secondary	T2	Male	0	72	0
3	1	0	0	0	1	0	1	Private	73	1018803	T2	9.06863	16.6831	0	0	0	0	0	0	1	0	0	No income	Secondary	T2	Male	0	73	0
3		0	0	0	0	0	1	Private	74	1018803	T2	9.06863	7.96598	0	0	0	0	0	0	1	0	0	Parental	Primary	T2	Female	0	74	1
4	1	0	0	0	0	0	1	Private	75	1018803	T2	9.06863	24.4495	0	0	0	0	0	0	0	0	0	Own	Secondary	T2	Male	0	75	0
5	1	0	0	0	1	1	1	Private	76	1018803	T2	9.06863	45.4989	0	0	0	0	0	0	1	0	0	Own	Tertiary	T2	Male	0	76	0
5	1	0	0	0	0	0	1	Private	77	1018803	T2	9.06863	46.0767	0	0	0	0	0	0	0	0	0	Own	Primary	T2	Male	0	77	0
4	1	0	0	0	1	0	1	Private	78	1018803	T2	9.06863	29.7078	0	0	0	0	0	0	0	0	0	Own	Secondary	T2	Female	0	78	0
4	1	0	0	0	0	0	1	Private	79	1018803	T2	9.06863	38.8744	0	0	0	0	0	0	1	0	0	Own		T2	Female	0	79	1
4	1	0	0	0	0	0	1	Private	80	1018803	T2	9.06863	37.9194	0	0	0	0	0	0	1	0	0	Own	Secondary	T2	Female	0	80	0
4	1	0	0	0	0	0	1	Private	81	1018803	T2	9.06863	21.1995	0	0	0	0	0	0	1	0	0	No income	Secondary	T2	Female	0	81	0
2	1	0	0	0	0	0	1	Private	82	1018803	T2	9.06863	3.37991	0	0	0	0	0	0	0	0	0	Parental		T2		0	82	1
4	1	0	0	0	1	1	1	Private	83	1018803	T2	9.06863	37.5411	0	0	0	0	0	0	1	0	0		Secondary	T2	Female	0	83	1
5	1	0	0	0	1	0	1	Private	84	1019589	B2	27.4769	49.6858	0	0	0	0	0	0	1	0	0	Own	Secondary	B2	Female	0	84	0
4	1	0	0	0	0	0	1	Private	85	1019589	B2	27.4769	32.5888	0	0	0	0	0	0	0	0	0	Own	Tertiary	B2	Female	0	85	0
3	1	0	0	0	1	1	1	Private	86	1019589	B2	27.4769	8.10251	0	0	0	0	0	0	1	0	0	Parental	Primary	B2	Female	0	86	0
4	1	0	0	0	1	0	1	Private	87	1019589	B2	27.4769	39.7938	0	0	0	0	0	0	1	0	0	Own	Tertiary	B2	Female	0	87	0
5	2	0	0	0	0	1	1	Private	88	1019589	B2	27.4769	45.2856	0	0	0	0	0	0	1	0	0	Own	Tertiary	B2	Female	0	88	0
4	1	0	0	0	0	0	1	Private	89	1019589	B2	27.4769	38.7582	0	0	0	0	0	0	1	0	0	Own	Tertiary	B2	Female	0	89	0
5	1	0	0	0	0	0	1	Private	90	1019589	B2	27.4769	49.6409	0	0	0	0	0	0	1	0	0	Own	Secondary	B2	Female	0	90	0
3	1	0	0	0	1	1	1	Private	91	1019589	B2	27.4769	10.1491	0	0	0	0	0	0	1	0	0	Parental	Primary	B2	Male	0	91	0
4	1	0	0	0	1	1	1	Private	92	1019589	B2	27.4769	32.3607	0	0	0	0	0	0	1	0	0	Own	Tertiary	B2	Female	0	92	0
4	1	0	0	0	1	0	1	Private	93	1019589	B2	27.4769	30.6326	0	0	0	0	0	0	1	0	0	Own	Tertiary	B2	Female	0	93	0
5	2	0	0	0	0	0	1	Private	94	1019589	B2	27.4769	44.0329	0	0	0	0	0	0	0	0	0	No income	Tertiary	B2	Male	0	94	0
6	2	0	0	0	0	0	1	Private	95	1019597	B2	14.9196	66.1463	0	0	0	0	0	0	0	0	0		Primary	B2	Female	0	95	1
3	2	0	0	0	0	0	1	Private	96	1019597	B2	14.9196	19.9961	0	0	0	0	0	0	1	0	0		Secondary	B2		0	96	1
4		0	0	0	0	0	1	Private	97	1019597	B2	14.9196	35.75	0	0	0	0	0	0	0	0	0		No formal	B2	Male	0	97	1
6	3	0	1	0	1	1	1	Private	98	1019597	B2	14.9196	73.0833	0	0	0	0	0	0	1	0	0		Primary	B2	Male	0	98	1
5	2	0	0	0	0	0	1	Private	99	1019597	B2	14.9196	51.4879	0	0	0	0	0	0	1	0	0		Secondary	B2	Female	0	99	1
5	3	0	0	0	1	0	1	Private	100	1019597	B2	14.9196	53	0	0	0	0	0	0	1	0	0		Secondary	B2	Male	0	100	1
5	1	0	1	0	1	0	1	Private	101	1019597	B2	14.9196	54.3936	0	0	0	0	0	0	0	0	0		Secondary	B2	Female	0	101	1
5		0	0	0	1	1	1	Private	102	1019597	B2	14.9196	44	0	0	0	0	0	0	1	0	0			B2	Male	0	102	1
5	2	0	0	0	0	0	1	Private	103	1019597	B2	14.9196	51	0	0	0	0	0	0	0	0	0		Secondary	B2	Male	0	103	1
3	3	0	0	0	1	0	1	Private	104	1019597	B2	14.9196	8.22146	0	0	0	0	0	0	1	0	0	Parental	Primary	B2		0	104	1
3	2	0	0	0	1	1	1	Private	105	1019597	B2	14.9196	14	0	0	0	0	0	0	1	0	0	Parental	Secondary	B2	Male	0	105	0
5		0	0	0	0	0	1	Private	106	1019597	B2	14.9196	49.6546	0	0	0	0	0	0	1	0	0			B2		0	106	1
3	1	0	1	0	0	1	1	Private	107	1019597	B2	14.9196	12	0	0	0	0	0	0	1	0	0	Parental	Primary	B2	Male	0	107	0
3	1	0	0	0	1	1	1	Private	108	1019597	B2	14.9196	7	0	0	0	0	0	0	1	0	0	Parental	Primary	B2	Male	0	108	0
4	3	0	0	0	1	0	1	Private	109	1019597	B2	14.9196	24.1573	0	0	0	0	0	0	1	0	0		Tertiary	B2	Male	0	109	1
5	2	0	0	0	0	0	1	Private	110	1019597	B2	14.9196	44.6217	0	0	0	0	0	0	0	0	0		Secondary	B2	Male	0	110	1
5	2	0	0	0	0	1	1	Private	111	1019597	B2	14.9196	50.0301	0	0	0	0	0	0	1	0	0		Secondary	B2		0	111	1
4	1	0	0	0	1	1	1	Private	112	1019245	N2	19.0126	23.455	0	0	0	0	0	0	1	0	0	No income	Tertiary	N2	Female	0	112	0
5	1	0	0	0	0	0	1	Private	113	1019245	N2	19.0126	40.6941	0	0	0	0	0	0	1	0	0	Own	Secondary	N2	Male	0	113	0
4	1	0	0	0	0	0	1	Private	114	1019245	N2	19.0126	33.7747	0	0	0	0	0	0	1	0	0	Own	Secondary	N2	Female	0	114	0
4	1	0	0	0	0	0	1	Private	115	1019245	N2	19.0126	38.9769	0	0	0	0	0	0	0	0	0	No income	Secondary	N2	Male	0	115	0
5	1	0	0	0	1	1	1	Private	116	1019245	N2	19.0126	49.2719	0	0	0	0	0	0	1	0	0	Own	Secondary	N2	Female	0	116	0
4	2	0	0	0	0	0	1	Private	117	1019245	N2	19.0126	27.5466	0	0	0	0	0	0	0	0	0	Own	Tertiary	N2	Male	0	117	0
5	1	0	0	0	1	1	1	Private	118	1019245	N2	19.0126	45.9632	0	0	0	0	0	0	1	0	0	No income	Tertiary	N2	Male	0	118	0
5	1	0	0	0	0	0	1	Private	119	1019245	N2	19.0126	44.1694	0	0	0	0	0	0	0	0	0	Own	Tertiary	N2	Female	0	119	0
5	1	0	0	0	0	0	1	Private	120	1019245	N2	19.0126	41.9687	0	0	0	0	0	0	1	0	0	Own	Secondary	N2	Female	0	120	0
4	1	0	0	0	0	0	1	Private	121	1019245	N2	19.0126	28.5192	0	1	0	0	1	0	1	0	0	Own	Tertiary	N2	Male	0	121	0
5		0	0	0	0	0	1	Private	122	1019245	N2	19.0126	42	0	0	0	0	0	0	0	0	0	Own	Secondary	N2	Female	0	122	1
6	1	0	1	0	0	0	1	Private	123	1019245	N2	19.0126	65.4046	0	0	0	0	0	0	1	0	0	Pension	Primary	N2	Female	0	123	0
3	1	0	0	0	1	0	1	Private	124	1019245	N2	19.0126	12	0	0	0	0	0	0	1	0	0	Parental		N2	Male	0	124	1
4	1	0	0	0	0	0	1	Private	125	1019245	N2	19.0126	32.3212	0	0	0	0	0	0	0	0	0	No income	Secondary	N2	Male	0	125	0
4	1	0	0	0	0	0	1	Private	126	1019245	N2	19.0126	26.5767	0	0	0	0	0	0	1	0	0	Own	Tertiary	N2	Female	0	126	0
6	1	0	0	0	0	0	1	Private	127	1019245	N2	19.0126	83.0916	0	0	0	0	0	0	0	0	0	Pension	Secondary	N2	Female	0	127	0
5	1	0	0	0	1	1	1	Private	128	1019245	N2	19.0126	58.5027	0	0	0	0	0	0	1	0	0	No income	Secondary	N2	Male	0	128	0
4	1	0	0	0	1	0	1	Private	129	1019245	N2	19.0126	35.1518	0	0	0	0	0	0	1	0	0	Own	Secondary	N2	Female	0	129	0
3	1	0	0	0	0	0	1	Private	130	1019245	N2	19.0126	8	0	0	0	0	0	0	1	0	0	Parental	Primary	N2	Male	0	130	0
5	1	0	1	0	0	0	1	Private	131	1019245	N2	19.0126	42.0493	0	0	0	0	0	0	0	0	0	Own	Secondary	N2	Female	0	131	0
4	1	0	0	0	0	0	1	Private	132	1019245	N2	19.0126	32.2692	0	0	0	0	0	0	0	0	0	No income		N2	Male	0	132	1
4	3	0	0	0	0	0	1	Private	133	1019629	B2	19.5102	25.4046	0	0	0	0	0	0	0	0	0	Own		B2	Male	0	133	1
4	3	0	0	0	0	0	1	Private	134	1019629	B2	19.5102	39.5329	0	0	0	0	0	0	0	0	0	Own	Secondary	B2	Female	0	134	0
4	2	0	0	0	0	1	1	Private	135	1019629	B2	19.5102	31.8158	0	0	0	0	0	0	1	0	0	Own	Tertiary	B2	Male	0	135	0
2	2	0	0	0	0	1	1	Private	136	1019629	B2	19.5102	4.69406	0	0	0	0	0	0	1	0	0	Parental		B2	Female	0	136	1
4	3	0	0	0	0	0	1	Private	137	1019629	B2	19.5102	39.9605	0	0	0	0	0	0	0	0	0	Own	Secondary	B2	Female	0	137	0
5	3	0	0	0	0	0	1	Private	138	1019629	B2	19.5102	43.3158	0	0	0	0	0	0	0	0	0	Own	Secondary	B2	Male	0	138	0
4	1	0	0	0	0	0	1	Private	139	1019629	B2	19.5102	30.8909	0	0	0	0	0	0	0	0	0	Own	Tertiary	B2	Male	0	139	0
4		0	0	0	1	0	1	Private	140	1019629	B2	19.5102	28.9304	0	0	0	0	0	0	0	0	0	Own	Primary	B2	Male	0	140	1
5	3	0	0	0	0	0	1	Private	141	1019629	B2	19.5102	46.1628	0	0	0	0	0	0	1	0	0	Own		B2	Female	0	141	1
3	1	1	1	0	0	0	1	Private	142	1019629	B2	19.5102	15.3525	1	1	1	0	0	0	0	1	0	No income	Secondary	B2	Male	0	142	0
4	2	0	0	0	0	0	1	Private	143	1019629	B2	19.5102	37.7379	0	0	0	0	0	0	1	0	0	No income	Secondary	B2	Female	0	143	0
5	1	0	0	0	0	0	1	Private	144	1019589	B2	27.4769	53.4304	0	0	0	0	0	0	1	0	0	Own	Secondary	B2	Female	0	144	0
5	3	0	0	0	0	0	0	Ministry Of Health	145	1019362	B1	10.8867	44.574	0	0	0	0	0	0	1	0	0	No income	Secondary	B1	Male	0	145	0
6	3	0	0	0	0	0	0	Ministry Of Health	146	1019362	B1	10.8867	71.7215	0	0	0	0	0	0	0	0	0	No income	Secondary	B1	Male	0	146	0
5	4	0	0	0	0	0	0	Ministry Of Health	147	1019362	B1	10.8867	45.3295	0	0	0	0	0	0	0	0	0	Own	Secondary	B1	Female	0	147	0
6	1	0	0	0	0	0	0	Ministry Of Health	148	1019362	B1	10.8867	61.0916	0	0	0	0	0	0	0	0	0	No income	Secondary	B1	Male	0	148	0
5	1	0	0	0	0	0	0	Ministry Of Health	149	1019362	B1	10.8867	50.608	0	0	0	0	0	0	0	0	0	No income	Secondary	B1	Male	0	149	0
6	2	0	0	0	0	0	0	Ministry Of Health	150	1019362	B1	10.8867	74.6272	0	0	0	0	0	0	1	0	0	No income		B1	Male	0	150	1
6	1	0	0	0	0	0	0	Ministry Of Health	151	1019362	B1	10.8867	67.574	0	0	0	0	0	0	0	0	0	No income	Primary	B1	Male	0	151	0
5	1	0	0	0	0	0	0	Ministry Of Health	152	1019362	B1	10.8867	44.6463	0	0	0	0	0	0	0	0	0	No income		B1	Male	0	152	1
5	1	0	0	0	0	0	0	Ministry Of Health	153	1019362	B1	10.8867	49.1491	0	0	0	0	0	0	1	0	0	Own		B1	Male	0	153	1
3	3	0	0	0	0	0	0	Ministry Of Health	154	1019362	B1	10.8867	18.7406	0	0	0	0	0	0	1	0	0	Own	Tertiary	B1	Female	0	154	0
4	3	0	0	0	0	0	0	Ministry Of Health	155	1019362	B1	10.8867	22.3295	0	0	0	0	0	0	1	0	0		Secondary	B1	Female	0	155	1
5	2	0	0	0	0	0	0	Ministry Of Health	156	1019362	B1	10.8867	51.4128	0	0	0	0	0	0	0	0	0	Own	Primary	B1	Female	0	156	0
6	2	0	0	0	0	0	0	Ministry Of Health	157	1019362	B1	10.8867	72.2269	0	0	0	0	0	0	0	0	0	Pension		B1	Male	0	157	1
4	1	0	0	0	0	0	0	Ministry Of Health	158	1019362	B1	10.8867	32.1804	0	0	0	0	0	0	1	0	0	Own		B1	Male	0	158	1
3	3	0	0	0	0	0	0	Ministry Of Health	159	1019362	B1	10.8867	10.3909	0	0	0	0	0	0	1	0	0	Parental	Primary	B1	Male	0	159	0
5	3	0	0	0	0	0	0	Ministry Of Health	160	1019362	B1	10.8867	55.0712	0	0	0	0	0	0	0	0	0			B1	Female	0	160	1
3	3	0	0	0	0	0	0	Ministry Of Health	161	1019362	B1	10.8867	12.7801	0	0	0	0	0	0	1	0	0	Parental	Secondary	B1	Female	0	161	0
5	3	0	0	0	0	0	0	Ministry Of Health	162	1019362	B1	10.8867	40.6491	0	0	0	0	0	0	1	0	0	Own		B1	Male	0	162	1
5	3	0	0	0	0	0	0	Ministry Of Health	163	1019362	B1	10.8867	55.0548	0	0	0	0	0	0	0	0	0	No income		B1	Male	0	163	1
3	3	0	0	0	0	0	0	Ministry Of Health	164	1019362	B1	10.8867	9.36621	0	0	0	0	0	0	1	0	0	Parental	Primary	B1	Female	0	164	0
5	3	0	0	0	0	0	0	Ministry Of Health	165	1019362	B1	10.8867	56.063	0	0	0	0	0	0	0	0	0	No income	No formal	B1	Male	0	165	0
4	2	0	0	0	0	0	0	Ministry Of Health	166	1019362	B1	10.8867	29.4797	0	0	0	0	0	0	0	0	0	No income	No formal	B1	Male	0	166	0
5	2	0	0	0	0	0	0	Ministry Of Health	167	1019362	B1	10.8867	51.2801	0	0	0	0	0	0	0	0	0	No income	Secondary	B1	Male	0	167	0
3	4	0	0	0	0	0	0	Ministry Of Health	168	1019362	B1	10.8867	14.8158	0	0	0	0	0	0	1	0	0		Secondary	B1	Male	0	168	1
3	1	0	0	0	1	0	0	Ministry Of Health	169	1019362	B1	10.8867	17.0466	0	0	0	0	0	0	1	0	0		Secondary	B1	Female	0	169	1
4	3	0	0	0	0	0	0	Ministry Of Health	170	1019362	B1	10.8867	31.7215	0	0	0	0	0	0	0	0	0	Own	Secondary	B1	Male	0	170	0
2	3	0	0	0	0	0	0	Ministry Of Health	171	1019362	B1	10.8867	2.67489	0	0	0	0	0	0	1	0	0	Parental		B1	Male	0	171	1
3	3	0	0	0	0	0	0	Ministry Of Health	172	1019362	B1	10.8867	5.54931	0	0	0	0	0	0	0	0	0	Parental		B1	Male	0	172	1
3	3	0	0	0	0	1	0	Ministry Of Health	173	1019362	B1	10.8867	7.35525	0	0	0	0	0	0	1	0	0	Parental		B1	Male	0	173	1
5	1	0	0	0	0	0	0	Ministry Of Health	174	1019362	B1	10.8867	49.9906	0	0	0	0	0	0	1	0	0	No income	Secondary	B1	Male	0	174	0
6	1	0	0	0	0	0	0	Ministry Of Health	175	1019362	B1	10.8867	63.1913	0	0	0	0	0	0	0	0	0	No income		B1	Male	0	175	1
2	3	0	0	0	0	0	0	Ministry Of Health	176	1019362	B1	10.8867	3.83219	0	0	0	0	0	0	1	0	0	Parental		B1	Female	0	176	1
5	1	0	0	0	0	1	0	Ministry Of Health	177	1019362	B1	10.8867	43.5384	0	0	0	0	0	0	1	0	0	No income	Primary	B1	Male	0	177	0
6	1	0	0	0	0	0	0	Ministry Of Health	178	1019362	B1	10.8867	61.8717	0	0	0	0	0	0	1	0	0	No income	Primary	B1	Female	0	178	0
4	3	0	0	0	0	0	0	Ministry Of Health	179	1019362	B1	10.8867	33.0548	0	0	0	0	0	0	1	0	0	Own	Secondary	B1	Male	0	179	0
3	3	0	0	0	0	0	0	Ministry Of Health	180	1019362	B1	10.8867	15.1776	0	0	0	0	0	0	1	0	0		Secondary	B1	Female	0	180	1
4	3	0	0	0	0	0	0	Ministry Of Health	181	1019362	B1	10.8867	21.9824	0	0	0	0	0	0	1	0	0		Secondary	B1	Female	0	181	1
		0	0	0	0	0	0	Ministry Of Health	182	1019362	B1	10.8867		0	0	0	0	0	0	0	0	0			B1	Female	0	182	1
5	3	0	0	0	0	0	0	Ministry Of Health	183	1019362	B1	10.8867	59.5658	0	0	0	0	0	0	1	0	0	Pension	Secondary	B1		0	183	1
4	1	0	0	0	0	0	0	Ministry Of Health	184	1019362	B1	10.8867	29.2993	0	0	0	0	0	0	0	0	0		Secondary	B1	Male	0	184	1
4	3	0	0	0	0	1	0	Ministry Of Health	185	1019362	B1	10.8867	34.858	0	0	0	0	0	0	1	0	0	Own	Secondary	B1	Male	0	185	0
5	3	0	0	0	0	0	0	Ministry Of Health	186	1019362	B1	10.8867	40.9797	0	0	0	0	0	0	0	0	0	Own	Secondary	B1	Female	0	186	0
6	3	0	0	0	0	1	0	Ministry Of Health	188	1019362	B1	10.8867	72.4468	0	0	0	0	0	0	1	0	0			B1	Male	0	187	1
6	2	0	0	0	0	0	0	Ministry Of Health	189	1019362	B1	10.8867	60.7747	0	0	0	0	0	0	1	0	0	No income	Secondary	B1	Male	0	188	0
6	3	0	0	0	0	1	0	Ministry Of Health	190	1019362	B1	10.8867	73.3048	0	0	0	0	0	0	1	0	0	No income	Secondary	B1	Female	0	189	0
5	3	0	0	0	0	0	0	Ministry Of Health	191	1019362	B1	10.8867	48.5943	0	0	0	0	0	0	0	0	0	No income	Secondary	B1	Male	0	190	0
5	1	0	0	0	0	0	0	Ministry Of Health	192	1019362	B1	10.8867	50.3158	0	0	0	0	0	0	0	0	0	No income	Secondary	B1	Male	0	191	0
5	1	0	0	0	0	0	0	Ministry Of Health	193	1019362	B1	10.8867	56.7242	0	0	0	0	0	0	0	0	0	No income	Primary	B1	Male	0	192	0
5	3	0	0	0	0	0	0	Ministry Of Health	195	1019362	B1	10.8867	44.3443	0	0	0	0	0	0	0	0	0	No income	Secondary	B1	Male	0	193	0
6	1	0	0	0	0	0	0	Ministry Of Health	196	1019362	B1	10.8867	71.824	0	0	0	0	0	0	0	0	0	Pension	Secondary	B1	Male	0	194	0
4	1	0	0	0	0	0	0	Ministry Of Health	197	1019362	B1	10.8867	34.8103	0	0	0	0	0	0	1	0	0	Own	Secondary	B1	Male	0	195	0
5	3	0	0	0	0	0	0	Ministry Of Health	198	1019362	B1	10.8867	51.1463	0	0	0	0	0	0	1	0	0	Own	Secondary	B1	Male	0	196	0
6	3	0	0	0	0	0	0	Ministry Of Health	199	1019362	B1	10.8867	69.9331	0	0	0	0	0	0	0	0	0	Pension	Secondary	B1	Female	0	197	0
3	1	0	0	0	0	1	0	Ministry Of Health	200	1019362	B1	10.8867	13.4073	0	0	0	0	0	0	1	0	0	Parental	Secondary	B1	Female	0	198	0
6	1	0	0	0	0	0	0	Ministry Of Health	201	1019362	B1	10.8867	69.0438	0	0	0	0	0	0	0	0	0	Pension	Secondary	B1	Female	0	199	0
4	3	0	0	0	0	1	0	Ministry Of Health	202	1019362	B1	10.8867	25.6886	0	0	0	0	0	0	1	0	0	Own	Secondary	B1	Male	0	200	0
6	3	0	0	0	0	1	0	Ministry Of Health	203	1019362	B1	10.8867	75.7078	0	0	0	0	0	0	1	0	0	No income	No formal	B1	Male	0	201	0
6	3	0	0	0	0	1	0	Ministry Of Health	204	1019362	B1	10.8867	61.9358	0	0	0	0	0	0	1	0	0	No income	Secondary	B1	Male	0	202	0
6	3	0	0	0	0	0	0	Ministry Of Health	205	1019362	B1	10.8867	72.597	0	0	0	0	0	0	0	0	0	No income	No formal	B1	Male	0	203	0
4	3	0	0	0	0	1	0	Ministry Of Health	206	1019362	B1	10.8867	37.2132	0	0	0	0	0	0	1	0	0	Own	Secondary	B1	Male	0	204	0
5	3	0	0	0	0	1	0	Ministry Of Health	207	1019362	B1	10.8867	56.6968	0	0	0	0	0	0	1	0	0	Own	Secondary	B1	Female	0	205	0
6	3	0	0	0	0	0	0	Ministry Of Health	208	1019362	B1	10.8867	78.1694	0	0	0	0	0	0	0	0	0	No income	No formal	B1		0	206	1
5	3	0	0	0	0	0	0	Ministry Of Health	209	1019362	B1	10.8867	57.7692	0	0	0	0	0	0	1	0	0	No income	Secondary	B1	Male	0	207	0
5	3	0	0	0	0	0	0	Ministry Of Health	210	1019362	B1	10.8867	56.6968	0	0	0	0	0	0	0	0	0	Own	Secondary	B1	Female	0	208	0
5	3	0	0	0	0	0	0	Ministry Of Health	211	1019362	B1	10.8867	49.0493	0	0	0	0	0	0	0	0	0	Own	Secondary	B1	Male	0	209	0
6	3	0	0	0	0	0	0	Ministry Of Health	212	1019362	B1	10.8867	64.9797	0	0	0	0	0	0	0	0	0	No income	No formal	B1	Male	0	210	0
3	1	0	0	0	0	0	0	Ministry Of Health	213	1019362	B1	10.8867	17.4468	0	0	0	0	0	0	1	0	0	Own	Secondary	B1	Female	0	211	0
4	3	0	0	1	0	1	0	Ministry Of Health	214	1019362	B1	10.8867	26.9523	0	1	1	0	0	0	1	0	0	Own	Secondary	B1	Female	0	212	0
5	3	0	0	0	0	1	0	Ministry Of Health	215	1019362	B1	10.8867	48.1749	0	0	0	0	0	0	1	0	0	Own	Secondary	B1	Male	0	213	0
1	3	0	0	0	0	1	0	Ministry Of Health	216	1019362	B1	10.8867	0.774658	0	0	0	0	0	0	1	0	0	Parental		B1	Male	0	214	1
6	1	0	0	0	0	0	0	Ministry Of Health	217	1019362	B1	10.8867	66.4276	0	0	0	0	0	0	1	0	0	No income	No formal	B1	Male	0	215	0
5	1	0	0	0	0	1	0	Ministry Of Health	218	1019362	B1	10.8867	55.4221	0	0	0	0	0	0	1	0	0	Own	Secondary	B1	Female	0	216	0
4	3	0	0	0	0	0	0	Ministry Of Health	219	1019362	B1	10.8867	25.4413	0	0	0	0	0	0	1	0	0	Own	Secondary	B1	Male	0	217	0
3	3	0	0	0	1	0	0	Ministry Of Health	220	1019362	B1	10.8867	19.1831	0	0	0	0	0	0	1	0	0	Own		B1	Male	0	218	1
5	1	0	0	0	0	1	0	Ministry Of Health	221	1019362	B1	10.8867	53.2637	0	0	0	0	0	0	1	0	0	Own	Secondary	B1	Male	0	219	0
2	1	0	0	0	0	1	0	Ministry Of Health	222	1019362	B1	10.8867	3.56027	0	0	0	0	0	0	1	0	0	Parental		B1	Female	0	220	1
5	3	0	0	0	0	0	0	Ministry Of Health	223	1019362	B1	10.8867	59.4128	0	0	0	0	0	0	0	0	0		Primary	B1	Male	0	221	1
4	1	0	0	0	0	0	0	Ministry Of Health	224	1019362	B1	10.8867	26.0833	0	0	0	0	0	0	1	0	0	Own	Secondary	B1	Male	0	222	0
5	1	0	0	0	0	1	0	Ministry Of Health	225	1019362	B1	10.8867	58.9687	0	0	0	0	0	0	1	0	0	Own	Primary	B1	Female	0	223	0
6	2	0	0	0	0	0	0	Ministry Of Health	226	1019362	B1	10.8867	67.1244	0	0	0	0	0	0	0	0	0			B1	Male	0	224	1
2	3	0	0	0	0	1	0	Ministry Of Health	227	1019362	B1	10.8867	1.09977	0	0	0	0	0	0	1	0	0	Parental		B1	Female	0	225	1
6	2	0	0	0	0	0	0	Ministry Of Health	228	1019362	B1	10.8867	72.8361	0	0	0	0	0	0	0	0	0	No income		B1	Male	0	226	1
6	2	0	0	0	0	0	0	Ministry Of Health	229	1019362	B1	10.8867	69.0998	0	0	0	0	0	0	0	0	0	Pension		B1	Male	0	227	1
5	1	0	0	0	1	1	0	Ministry Of Health	230	1019362	B1	10.8867	57.0861	0	0	0	0	0	0	1	0	0	Own		B1	Female	0	228	1
6	3	0	0	0	1	1	0	Ministry Of Health	231	1019362	B1	10.8867	74.7774	0	0	0	0	0	0	1	0	0			B1	Male	0	229	1
6	3	0	0	0	1	1	0	Ministry Of Health	232	1019362	B1	10.8867	80.9221	0	0	0	0	0	0	1	0	0	No income		B1	Female	0	230	1
4		0	0	0	0	0	0	Ministry Of Health	233	1019362	B1	10.8867	32.7829	0	0	0	0	0	0	0	0	0			B1	Female	0	231	1
6	1	0	0	0	0	0	0	Ministry Of Health	234	1019362	B1	10.8867	62.4167	0	0	0	0	0	0	0	0	0	Own		B1	Female	0	232	1
5	3	0	0	0	1	0	0	Ministry Of Health	235	1019362	B1	10.8867	53.6573	0	1	0	0	0	0	1	0	0	Own		B1	Male	0	233	1
5	3	0	0	0	0	0	0	Ministry Of Health	236	1019362	B1	10.8867	53.0219	0	0	0	0	0	0	0	0	0	Own	Secondary	B1	Female	0	234	0
2	1	0	0	0	0	1	0	Ministry Of Health	237	1019362	B1	10.8867	3.60525	0	0	0	0	0	0	1	0	0	Parental		B1	Male	0	235	1
2	1	0	0	0	0	1	0	Ministry Of Health	238	1019362	B1	10.8867	1.80205	0	0	0	0	0	0	1	0	0	Parental		B1	Male	0	236	1
2	1	0	0	0	0	1	0	Ministry Of Health	239	1019362	B1	10.8867	1.40731	0	0	0	0	0	0	1	0	0	Parental		B1	Female	0	237	1
5	3	0	0	0	1	1	0	Ministry Of Health	240	1019362	B1	10.8867	57.6381	0	0	0	0	0	0	1	0	0			B1	Male	0	238	1
5	1	0	0	0	0	0	0	Ministry Of Health	241	1019362	B1	10.8867	42.4304	0	0	0	0	0	0	0	0	0			B1	Female	0	239	1
4	3	0	0	0	0	0	0	Ministry Of Health	242	1019362	B1	10.8867	35.324	0	0	0	0	0	0	0	0	0			B1	Female	0	240	1
3	3	0	0	0	0	1	0	Ministry Of Health	243	1019362	B1	10.8867	6.03288	0	0	0	0	0	0	1	0	0	Parental		B1	Male	0	241	1
4	3	0	0	0	0	0	0	Ministry Of Health	244	1019362	B1	10.8867	32.6189	0	0	0	0	0	0	0	0	0			B1	Male	0	242	1
2	3	0	0	0	0	0	0	Ministry Of Health	245	1019362	B1	10.8867	4.68858	0	0	0	0	0	0	1	0	0	Parental		B1	Male	0	243	1
3	3	0	0	0	0	1	0	Ministry Of Health	246	1019362	B1	10.8867	5.70228	0	0	0	0	0	0	1	0	0	Parental		B1	Female	0	244	1
4	1	0	0	0	0	0	0	Ministry Of Health	247	1019362	B1	10.8867	33.608	0	0	0	0	0	0	0	0	0			B1	Male	0	245	1
4	3	0	0	0	0	1	0	Ministry Of Health	248	1019362	B1	10.8867	22.0521	0	0	0	0	0	0	1	0	0			B1	Male	0	246	1
5	3	0	0	0	0	0	0	Ministry Of Health	249	1019362	B1	10.8867	58.6804	0	0	0	0	0	0	0	0	0	Own	Tertiary	B1	Male	0	247	0
4	3	0	0	0	1	1	0	Ministry Of Health	250	1019362	B1	10.8867	34.9989	0	0	0	0	0	0	1	0	0			B1	Male	0	248	1
5	3	0	0	1	0	0	0	Ministry Of Health	251	1019362	B1	10.8867	54.8416	0	1	0	0	0	0	0	0	0	No income		B1	Male	0	249	1
6	1	0	0	0	0	0	0	Ministry Of Health	252	1019362	B1	10.8867	73.1463	0	0	0	0	0	0	0	0	0	Pension	Primary	B1	Female	0	250	0
6	3	0	0	0	0	0	0	Ministry Of Health	253	1019362	B1	10.8867	65.716	0	0	0	0	0	0	0	0	0	No income	Primary	B1	Male	0	251	0
5		0	0	0	0	0	0	Ministry Of Health	254	1019362	B1	10.8867	53.4605	0	0	0	0	0	0	0	0	0	Own	Primary	B1	Male	0	252	1
6	3	0	0	0	0	0	0	Ministry Of Health	255	1019362	B1	10.8867	66.4155	0	0	0	0	0	0	0	0	0	No income	Primary	B1	Male	0	253	0
6	1	0	0	0	0	0	0	Ministry Of Health	256	1019362	B1	10.8867	67.1162	0	0	0	0	0	0	0	0	0	No income	Primary	B1	Male	0	254	0
6	3	0	0	0	0	0	0	Ministry Of Health	257	1019362	B1	10.8867	69.0548	0	0	0	0	0	0	0	0	0	No income	Primary	B1	Male	0	255	0
5	3	0	0	0	0	0	0	Ministry Of Health	258	1019362	B1	10.8867	58.0767	0	0	0	0	0	0	0	0	0	No income	Primary	B1	Male	0	256	0
5	3	0	0	0	0	0	0	Ministry Of Health	259	1019362	B1	10.8867	55.7434	0	0	0	0	0	0	0	0	0	No income	Primary	B1	Male	0	257	0
6	1	0	0	0	0	0	0	Ministry Of Health	260	1019362	B1	10.8867	60.7242	0	0	0	0	0	0	0	0	0	No income	No formal	B1	Male	0	258	0
6	1	0	0	1	0	0	0	Ministry Of Health	261	1019362	B1	10.8867	65.5055	0	1	1	0	0	0	0	0	0	No income	Primary	B1	Male	0	259	0
6	2	0	0	0	0	0	0	Ministry Of Health	262	1019362	B1	10.8867	82.2527	0	0	0	0	0	0	0	0	0	No income	No formal	B1	Male	0	260	0
6	3	0	0	0	0	0	0	Ministry Of Health	263	1019362	B1	10.8867	62.9046	0	0	0	0	0	0	0	0	0	Own	Secondary	B1	Female	0	261	0
6	3	0	0	0	0	0	0	Ministry Of Health	264	1019362	B1	10.8867	71.205	0	0	0	0	0	0	0	0	0	No income	Primary	B1	Male	0	262	0
5	2	0	0	0	0	0	0	Ministry Of Health	265	1019362	B1	10.8867	50.9578	0	0	0	0	0	0	0	0	0	No income	Primary	B1	Female	0	263	0
5	3	0	0	0	0	0	0	Ministry Of Health	266	1019362	B1	10.8867	50.4523	0	0	0	0	0	0	0	0	0	No income	Primary	B1	Male	0	264	0
5	3	0	0	0	0	0	0	Ministry Of Health	267	1019362	B1	10.8867	56.7406	0	0	0	0	0	0	0	0	0	No income	Primary	B1	Male	0	265	0
5	1	0	0	0	0	0	0	Ministry Of Health	268	1019362	B1	10.8867	43.8826	0	0	0	0	0	0	0	0	0	Own	Secondary	B1	Female	0	266	0
5	3	0	0	0	0	0	0	Ministry Of Health	269	1019362	B1	10.8867	45.2527	0	0	0	0	0	0	0	0	0	No income		B1	Male	0	267	1
5	1	0	0	0	0	0	0	Ministry Of Health	270	1019362	B1	10.8867	55.4249	0	0	0	0	0	0	0	0	0		Primary	B1	Male	0	268	1
5	2	0	0	0	0	0	0	Ministry Of Health	271	1019362	B1	10.8867	57.9523	0	0	0	0	0	0	0	0	0	Own	Primary	B1	Female	0	269	0
5	1	0	0	0	0	0	0	Ministry Of Health	272	1019362	B1	10.8867	41.5164	0	0	0	0	0	0	0	0	0	Own	Secondary	B1	Male	0	270	0
5	1	0	0	0	0	0	0	Ministry Of Health	273	1019362	B1	10.8867	48.1107	0	0	0	0	0	0	0	0	0	Own	Secondary	B1	Female	0	271	0
5	1	0	0	0	0	0	0	Ministry Of Health	274	1019362	B1	10.8867	49.4742	0	0	0	0	0	0	0	0	0	Own	Tertiary	B1	Female	0	272	0
5	3	0	0	0	0	0	0	Ministry Of Health	275	1019362	B1	10.8867	48.6941	0	0	0	0	0	0	0	0	0	Own	Secondary	B1	Female	0	273	0
6	3	0	0	0	0	0	0	Ministry Of Health	276	1019362	B1	10.8867	66.6354	0	0	0	0	0	0	0	0	0	No income	Primary	B1	Female	0	274	0
5	1	0	0	0	0	0	0	Ministry Of Health	277	1019362	B1	10.8867	59.0356	0	0	0	0	0	0	0	0	0	No income	Primary	B1	Male	0	275	0
5	3	0	0	0	0	0	0	Ministry Of Health	278	1019362	B1	10.8867	53.4249	0	0	0	0	0	0	0	0	0	Own	Primary	B1	Male	0	276	0
5	3	0	0	0	0	0	0	Ministry Of Health	279	1019362	B1	10.8867	58.847	0	0	0	0	0	0	0	0	0	No income	Primary	B1		0	277	1
5	3	0	0	0	0	0	0	Ministry Of Health	280	1019362	B1	10.8867	42.5658	0	0	0	0	0	0	0	0	0	Own	Secondary	B1	Male	0	278	0
5	3	0	0	0	0	0	0	Ministry Of Health	281	1019362	B1	10.8867	40.7269	0	0	0	0	0	0	0	0	0	Own	Primary	B1	Male	0	279	0
5	3	0	0	0	0	0	0	Ministry Of Health	282	1019362	B1	10.8867	52.2801	0	0	0	0	0	0	0	0	0	No income	Primary	B1	Male	0	280	0
5	3	0	0	0	0	0	0	Ministry Of Health	283	1019362	B1	10.8867	57.7719	0	0	0	0	0	0	0	0	0	No income	Primary	B1	Male	0	281	0
5	3	0	0	0	0	0	0	Ministry Of Health	284	1019362	B1	10.8867	58.824	0	0	0	0	0	0	0	0	0	No income	Primary	B1	Female	0	282	0
6	1	0	0	0	0	0	0	Ministry Of Health	288	1019362	B1	10.8867	61.2747	0	0	0	0	0	0	0	0	0	No income	Primary	B1	Male	0	283	0
6	3	0	0	0	0	0	0	Ministry Of Health	289	1019362	B1	10.8867	66.7664	0	0	0	0	0	0	0	0	0	No income	Primary	B1	Female	0	284	0
6	2	0	0	0	0	0	0	Ministry Of Health	290	1019362	B1	10.8867	60.8772	0	0	0	0	0	0	0	0	0	No income	Primary	B1	Female	0	285	0
6	2	0	0	0	0	0	0	Ministry Of Health	291	1019362	B1	10.8867	61.1886	0	0	0	0	0	0	0	0	0	No income	Primary	B1	Male	0	286	0
6	3	0	0	0	0	0	0	Ministry Of Health	292	1019362	B1	10.8867	63.9852	0	0	0	0	0	0	0	0	0	No income	Primary	B1	Male	0	287	0
6	3	0	0	0	0	0	0	Ministry Of Health	293	1019362	B1	10.8867	66.9523	0	0	0	0	0	0	0	0	0	No income	No formal	B1		0	288	1
6	2	0	0	0	0	0	0	Ministry Of Health	294	1019362	B1	10.8867	69.7801	0	0	0	0	0	0	0	0	0	No income	No formal	B1	Male	0	289	0
5	3	0	0	0	0	0	0	Ministry Of Health	295	1019362	B1	10.8867	50.6518	0	0	0	0	0	0	1	0	0	Own	Secondary	B1		0	290	1
6	2	0	0	0	0	0	0	Ministry Of Health	296	1019362	B1	10.8867	65.1381	0	0	0	0	0	0	0	0	0	No income	Primary	B1	Male	0	291	0
5	1	0	0	0	0	0	0	Ministry Of Health	297	1019362	B1	10.8867	50.8416	0	0	0	0	0	0	0	0	0	Own	Secondary	B1	Male	0	292	0
5	2	0	0	0	0	0	0	Ministry Of Health	298	1019362	B1	10.8867	54.358	0	0	0	0	0	0	0	0	0	No income	No formal	B1	Male	0	293	0
5	3	0	0	1	0	1	0	Ministry Of Health	299	1019362	B1	10.8867	58.9386	0	1	1	0	0	0	1	0	0	No income	Primary	B1		0	294	1
6	3	0	0	0	0	0	0	Ministry Of Health	300	1019362	B1	10.8867	61.4358	0	0	0	0	0	0	0	0	0	Own	Secondary	B1		0	295	1
6	3	0	0	0	0	1	0	Ministry Of Health	301	1019362	B1	10.8867	67.0438	0	0	0	0	0	0	1	0	0	Own	Secondary	B1	Female	0	296	0
5	3	0	1	0	1	0	0	Ministry Of Health	302	1019362	B1	10.8867	53.4687	0	0	0	0	0	0	1	0	0	Own	Secondary	B1	Female	0	297	0
6	3	0	0	1	0	1	0	Ministry Of Health	303	1019362	B1	10.8867	60.0055	1	1	0	0	0	0	1	0	0	No income	Primary	B1		0	298	1
4	3	0	0	0	0	1	0	Ministry Of Health	304	1019362	B1	10.8867	30.6326	0	0	0	0	0	0	1	0	0			B1	Male	0	299	1
5	3	0	0	1	1	0	0	Ministry Of Health	305	1019362	B1	10.8867	43.4386	0	0	0	1	0	0	1	0	0	Own	Secondary	B1	Male	0	300	0
5	2	0	0	0	0	0	0	Ministry Of Health	306	1019362	B1	10.8867	57.3185	0	0	0	0	0	0	0	0	0	Own	Primary	B1	Female	0	301	0
4	3	0	0	0	1	1	0	Ministry Of Health	307	1019362	B1	10.8867	26.1162	0	0	0	0	0	0	1	0	0	Own	Secondary	B1	Male	0	302	0
4	3	0	1	0	1	1	0	Ministry Of Health	308	1019362	B1	10.8867	28.5274	0	0	0	0	0	0	1	0	0	Own		B1	Male	0	303	1
5	3	0	0	0	0	0	0	Ministry Of Health	309	1019362	B1	10.8867	43.4358	0	0	0	0	0	0	0	0	0	Own	Tertiary	B1	Female	0	304	0
5	3	0	0	0	0	0	0	Ministry Of Health	310	1019362	B1	10.8867	48.7719	0	0	0	0	0	0	0	0	0	No income	Primary	B1	Male	0	305	0
5	3	0	0	0	1	1	0	Ministry Of Health	311	1019362	B1	10.8867	46.8322	0	0	0	0	0	0	1	0	0	No income	Primary	B1	Male	0	306	0
4	1	0	0	0	0	0	0	Ministry Of Health	312	1019362	B1	10.8867	28.0603	0	0	0	0	0	0	0	0	0	Own	Tertiary	B1	Female	0	307	0
3	3	0	0	0	0	1	0	Ministry Of Health	313	1019362	B1	10.8867	8.20776	0	0	0	0	0	0	1	0	0	Parental	Primary	B1	Female	0	308	0
5	3	0	0	0	0	0	0	Ministry Of Health	314	1019362	B1	10.8867	52.5795	0	0	0	0	0	0	0	0	0	No income	Primary	B1	Male	0	309	0
5	3	0	0	0	0	0	0	Ministry Of Health	315	1019362	B1	10.8867	53.9906	0	0	0	0	0	0	1	0	0	Own	Secondary	B1	Female	0	310	0
5	2	0	0	0	0	0	0	Ministry Of Health	316	1019362	B1	10.8867	49.8553	0	0	0	0	0	0	0	0	0	No income	Secondary	B1	Male	0	311	0
4		0	0	0	0	0	0	Ministry Of Health	317	1019362	B1	10.8867	37.2461	0	0	0	0	0	0	0	0	0	Own	Secondary	B1	Female	0	312	1
3	1	0	0	0	1	0	0	Ministry Of Health	318	1019362	B1	10.8867	13.1518	0	0	0	0	0	0	1	0	0	Parental		B1	Female	0	313	1
4	2	0	0	0	0	0	0	Ministry Of Health	319	1019362	B1	10.8867	37.6409	0	0	0	0	0	0	0	0	0	Own	Tertiary	B1	Female	0	314	0
6	3	0	0	0	0	0	0	Ministry Of Health	320	1019362	B1	10.8867	63.4167	0	0	0	0	0	0	0	0	0	No income	Primary	B1		0	315	1
6	2	0	0	0	0	0	0	Ministry Of Health	321	1019362	B1	10.8867	64.6162	0	0	0	0	0	0	0	0	0	No income	Secondary	B1	Male	0	316	0
3	1	0	0	0	0	0	0	Ministry Of Health	322	1019362	B1	10.8867	18.9073	0	0	0	0	0	0	1	0	0	Own	Secondary	B1		0	317	1
5		0	0	0	0	0	0	Ministry Of Health	323	1019362	B1	10.8867	55.5438	0	0	0	0	0	0	0	0	0	Own	Primary	B1		0	318	1
5	3	0	0	0	0	0	0	Ministry Of Health	324	1019362	B1	10.8867	54.2884	0	0	0	0	0	0	0	0	0	No income	Primary	B1	Male	0	319	0
3	3	0	0	0	1	1	0	Ministry Of Health	325	1019362	B1	10.8867	8.84155	0	0	0	0	0	0	1	0	0	Parental	Primary	B1	Male	0	320	0
5	3	0	0	0	1	1	0	Ministry Of Health	326	1019362	B1	10.8867	53.8635	0	0	0	0	0	0	1	0	0	Own	Secondary	B1	Female	0	321	0
2	2	0	0	0	0	0	0	Ministry Of Health	327	1019362	B1	10.8867	4.34977	0	0	0	0	0	0	1	0	0	Parental	No formal	B1	Male	0	322	0
5	3	0	0	0	0	1	0	Ministry Of Health	328	1019362	B1	10.8867	53.4769	0	0	0	0	0	0	1	0	0	No income	Primary	B1	Male	0	323	0
6	3	0	0	0	0	0	0	Ministry Of Health	329	1019362	B1	10.8867	65.9413	0	0	0	0	0	0	1	0	0	No income	Primary	B1		0	324	1
3	3	0	0	0	0	0	0	Ministry Of Health	330	1019362	B1	10.8867	19.3963	0	0	0	0	0	0	1	0	0	Own	Secondary	B1	Male	0	325	0
3	1	0	0	0	0	0	0	Ministry Of Health	331	1019362	B1	10.8867	12.3607	0	0	0	0	0	0	1	0	0	Parental	Secondary	B1		0	326	1
6	3	0	0	0	0	0	0	Ministry Of Health	332	1019362	B1	10.8867	60.466	0	0	0	0	0	0	0	0	0	Own		B1	Male	0	327	1
6	3	0	0	0	0	0	0	Ministry Of Health	333	1019362	B1	10.8867	62.2856	0	0	0	0	0	0	0	0	0	No income		B1	Male	0	328	1
6	3	0	0	0	0	0	0	Ministry Of Health	334	1019362	B1	10.8867	74.1858	0	0	0	0	0	0	0	0	0	No income		B1	Female	0	329	1
5	1	0	0	0	0	0	0	Ministry Of Health	335	1019362	B1	10.8867	55.0274	0	0	0	0	0	0	0	0	0	Own	Tertiary	B1	Male	0	330	0
5	2	0	0	0	0	0	0	Ministry Of Health	336	1019362	B1	10.8867	40.4304	0	0	0	0	0	0	0	0	0	Own	Secondary	B1	Male	0	331	0
6	4	0	0	0	0	0	0	Ministry Of Health	337	1019362	B1	10.8867	67.6299	0	0	0	0	0	0	0	0	0	No income		B1	Male	0	332	1
6	1	0	0	0	0	0	0	Ministry Of Health	338	1019362	B1	10.8867	67.597	0	0	0	0	0	0	0	0	0	Own	Tertiary	B1	Male	0	333	0
6	2	0	0	0	0	0	0	Ministry Of Health	339	1019362	B1	10.8867	66.3553	0	0	0	0	0	0	0	0	0	No income	No formal	B1	Male	0	334	0
5	1	0	0	0	0	0	0	Ministry Of Health	340	1019362	B1	10.8867	54.6326	0	0	0	0	0	0	0	0	0	No income	Primary	B1	Male	0	335	0
5	3	0	0	0	0	0	0	Ministry Of Health	341	1019362	B1	10.8867	58.4413	0	0	0	0	0	0	0	0	0	No income	Primary	B1	Male	0	336	0
5	3	0	0	0	0	0	0	Ministry Of Health	342	1019362	B1	10.8867	58.6776	0	0	0	0	0	0	0	0	0	Own	Tertiary	B1	Female	0	337	0
3	3	0	0	0	0	0	0	Ministry Of Health	343	1019362	B1	10.8867	16.7105	0	0	0	0	0	0	0	0	0	No income	Secondary	B1	Male	0	338	0
5	3	0	0	0	0	0	0	Ministry Of Health	344	1019362	B1	10.8867	47.5164	0	0	0	0	0	0	0	0	0	Own	Secondary	B1	Female	0	339	0
6	3	0	0	0	0	0	0	Ministry Of Health	345	1019362	B1	10.8867	60.358	0	0	0	0	0	0	0	0	0	Own	Secondary	B1	Female	0	340	0
6	1	0	0	0	0	0	0	Ministry Of Health	346	1019362	B1	10.8867	61.0603	0	0	0	0	0	0	0	0	0	No income		B1	Male	0	341	1
6	3	0	0	0	0	0	0	Ministry Of Health	347	1019362	B1	10.8867	66.3103	0	0	0	0	0	0	0	0	0	No income	Primary	B1	Male	0	342	0
6	2	0	0	0	0	0	0	Ministry Of Health	348	1019362	B1	10.8867	77.5055	0	0	0	0	0	0	0	0	0	No income	No formal	B1	Male	0	343	0
5	3	0	0	0	0	0	0	Ministry Of Health	349	1019362	B1	10.8867	58.2527	0	0	0	0	0	0	0	0	0	No income	Primary	B1	Male	0	344	0
5	3	0	0	0	0	0	0	Ministry Of Health	350	1019362	B1	10.8867	45.4605	0	0	0	0	0	0	0	0	0	Own	Secondary	B1		0	345	1
5	3	0	0	0	0	0	0	Ministry Of Health	351	1019362	B1	10.8867	43.9358	0	0	0	0	0	0	0	0	0	Own	Primary	B1	Female	0	346	0
6	1	0	0	0	0	0	0	Ministry Of Health	352	1019362	B1	10.8867	67.597	0	0	0	0	0	0	0	0	0	No income	No formal	B1	Male	0	347	0
6	2	0	0	0	0	0	0	Ministry Of Health	353	1019362	B1	10.8867	74.7938	0	0	0	0	0	0	0	0	0	No income	Primary	B1	Female	0	348	0
6	3	0	0	0	0	0	0	Ministry Of Health	354	1019362	B1	10.8867	75.5685	0	0	0	0	0	0	0	0	0	No income		B1	Female	0	349	1
5	3	0	0	0	0	0	0	Ministry Of Health	355	1019362	B1	10.8867	56.5767	0	0	0	0	0	0	0	0	0	Own	Secondary	B1	Female	0	350	0
3	3	0	0	0	1	0	0	Ministry Of Health	356	1019362	B1	10.8867	18.6463	0	0	0	0	0	0	1	0	0	Own	Secondary	B1	Male	0	351	0
5	3	0	0	0	0	0	0	Ministry Of Health	357	1019362	B1	10.8867	49.2829	0	0	0	0	0	0	0	0	0	Own	Secondary	B1	Male	0	352	0
4	3	0	0	0	0	0	0	Ministry Of Health	358	1019362	B1	10.8867	38.8361	0	0	0	0	0	0	0	0	0	Own		B1	Male	0	353	1
3	3	0	0	0	0	0	0	Ministry Of Health	359	1019362	B1	10.8867	13.6217	0	0	0	0	0	0	0	0	0	Parental		B1	Female	0	354	1
6	3	0	0	0	0	0	0	Ministry Of Health	360	1019362	B1	10.8867	67.4797	0	0	0	0	0	0	0	0	0	No income		B1	Male	0	355	1
5	1	0	0	0	0	0	0	Ministry Of Health	361	1019362	B1	10.8867	53.6721	0	0	0	0	0	0	1	0	0	Own	Secondary	B1	Male	0	356	0
4	3	0	0	0	0	1	0	Ministry Of Health	362	1019362	B1	10.8867	38.8295	0	0	0	0	0	0	1	0	0	Own	Secondary	B1	Female	0	357	0
5	3	0	0	0	1	1	0	Ministry Of Health	363	1019362	B1	10.8867	48.0082	0	0	0	0	0	0	1	0	0	Own	Secondary	B1	Female	0	358	0
5	3	0	0	0	0	0	0	Ministry Of Health	364	1019362	B1	10.8867	43.5384	0	0	0	0	0	0	0	0	0	No income	Primary	B1	Male	0	359	0
5	1	0	0	0	0	0	0	Ministry Of Health	365	1019362	B1	10.8867	55.6968	0	0	0	0	0	0	0	0	0	Own	Secondary	B1	Male	0	360	0
5	1	0	0	0	0	0	0	Ministry Of Health	366	1019362	B1	10.8867	56.9046	0	0	0	0	0	0	0	0	0	No income	Primary	B1	Male	0	361	0
5	3	0	0	0	0	1	0	Ministry Of Health	367	1019362	B1	10.8867	42.5466	0	0	0	0	0	0	1	0	0	Own	Primary	B1	Female	0	362	0
5	3	0	0	0	0	0	0	Ministry Of Health	368	1019362	B1	10.8867	53.3717	0	0	0	0	0	0	0	0	0	Own		B1	Female	0	363	1
5	3	0	0	0	0	0	0	Ministry Of Health	369	1019362	B1	10.8867	51.6573	0	0	0	0	0	0	0	0	0	Own	Secondary	B1	Female	0	364	0
3	3	0	0	0	0	1	0	Ministry Of Health	370	1019362	B1	10.8867	16.1941	0	0	0	0	0	0	1	0	0	No income		B1	Female	0	365	1
4	3	0	0	0	0	0	0	Ministry Of Health	371	1019362	B1	10.8867	25.3717	0	0	0	0	0	0	0	0	0	No income	Secondary	B1	Male	0	366	0
4	1	0	1	0	0	1	1	Private	400	1018741	W2	20.7468	38.3909	0	0	0	0	0	0	1	0	0			W2	Male	0	367	1
4	1	0	0	0	0	0	1	Private	401	1018741	W2	20.7468	25.8048	0	0	0	0	0	0	1	0	0			W2	Female	0	368	1
5	1	0	0	0	0	1	1	Private	402	1018741	W2	20.7468	49.8881	0	0	0	0	0	0	1	0	0			W2	Female	0	369	1
3	1	0	0	0	0	1	1	Private	403	1018741	W2	20.7468	18.4018	0	0	0	0	0	0	1	0	0			W2	Male	0	370	1
4	1	0	0	0	0	0	1	Private	404	1018741	W2	20.7468	30.824	0	0	0	0	0	0	1	0	0			W2	Male	0	371	1
4	1	0	0	0	0	0	1	Private	405	1018741	W2	20.7468	37.0411	0	0	0	0	0	0	0	0	0			W2	Male	0	372	1
4	1	0	0	0	0	0	1	Private	406	1018741	W2	20.7468	31.2829	0	0	0	0	0	0	1	0	0			W2		0	373	1
4	1	0	0	0	0	0	1	Private	407	1018741	W2	20.7468	32.858	0	0	0	0	0	0	0	0	0			W2		0	374	1
3	1	0	0	0	0	0	1	Private	408	1018741	W2	20.7468	19.5685	0	0	0	0	0	0	0	0	0			W2	Male	0	375	1
2	1	0	0	0	0	1	1	Private	409	1018741	W2	20.7468	1.24886	0	0	0	0	0	0	1	0	0	Parental		W2	Female	0	376	1
4	1	0	0	0	0	0	1	Private	410	1018741	W2	20.7468	37.2801	0	0	0	0	0	0	0	0	0			W2	Male	0	377	1
4	1	0	0	0	1	0	1	Private	411	1018741	W2	20.7468	36.4194	0	0	0	0	0	0	1	0	0			W2	Female	0	378	1
5	1	0	0	0	0	0	1	Private	412	1018741	W2	20.7468	51.3267	0	0	0	0	0	0	1	0	0			W2	Male	0	379	1
3	1	0	0	0	1	1	1	Private	413	1018741	W2	20.7468	7.83881	0	0	0	0	0	0	1	0	0	Parental		W2	Male	0	380	1
3	1	0	0	0	0	0	1	Private	414	1018741	W2	20.7468	18.455	0	0	0	0	0	0	0	0	0			W2	Male	0	381	1
5	1	0	0	0	1	0	1	Private	415	1018741	W2	20.7468	47.8909	0	0	0	0	0	0	0	0	0			W2	Female	0	382	1
4	1	0	0	0	0	0	1	Private	416	1018741	W2	20.7468	33.7461	0	0	0	0	0	0	0	0	0			W2	Male	0	383	1
4	1	0	0	0	0	0	1	Private	417	1018741	W2	20.7468	23.7801	0	0	0	0	0	0	1	0	0			W2		0	384	1
2		0	0	0	1	0	1	Private	418	1018741	W2	20.7468	2.18858	0	0	0	0	0	0	1	0	0	Parental		W2	Male	0	385	1
3	1	0	0	0	1	1	1	Private	419	1018741	W2	20.7468	15	0	0	0	0	0	0	1	0	0			W2	Female	0	386	1
4	4	0	0	0	0	0	1	Private	420	1018741	W2	20.7468	25.6409	0	0	0	0	0	0	0	0	0			W2	Male	0	387	1
3	4	0	0	0	1	0	1	Private	421	1018741	W2	20.7468	9.03836	0	0	0	0	0	0	1	0	0	Parental		W2	Male	0	388	1
4	1	0	0	0	1	1	1	Private	422	1018741	W2	20.7468	27.8267	0	0	0	0	0	0	1	0	0			W2	Male	0	389	1
2	1	0	0	0	1	0	1	Private	423	1018741	W2	20.7468	2.99886	0	0	0	0	0	0	1	0	0	Parental		W2	Female	0	390	1
4	1	0	0	0	0	0	1	Private	424	1018741	W2	20.7468	27.7406	0	0	0	0	0	0	0	0	0			W2	Male	0	391	1
3	1	0	0	0	1	1	1	Private	425	1018741	W2	20.7468	19.4934	0	0	0	0	0	0	1	0	0			W2		0	392	1
2	1	0	0	0	1	1	1	Private	426	1018741	W2	20.7468	3.32945	0	0	0	0	0	0	1	0	0	Parental		W2	Male	0	393	1
4	1	0	0	0	0	0	1	Private	427	1018741	W2	20.7468	28.9128	0	0	0	0	0	0	0	0	0			W2	Male	0	394	1
2		0	0	0	1	1	1	Private	428	1018741	W2	20.7468	2.30205	0	0	0	0	0	0	1	0	0	Parental		W2	Male	0	395	1
5	1	0	0	0	0	0	1	Private	429	1018741	W2	20.7468	43.6436	0	0	0	0	0	0	1	0	0			W2		0	396	1
4	1	0	0	0	0	0	1	Private	430	1018741	W2	20.7468	27.1573	0	0	0	0	0	0	1	0	0			W2		0	397	1
4	1	0	0	0	0	0	1	Private	431	1018741	W2	20.7468	28.9523	0	0	0	0	0	0	1	0	0			W2	Male	0	398	1
4	3	0	0	0	0	0	1	Private	432	1018741	W2	20.7468	30.9687	0	0	0	0	0	0	1	0	0			W2	Male	0	399	1
4	1	0	0	0	0	0	1	Private	433	1018741	W2	20.7468	26.9018	0	0	0	0	0	0	1	0	0			W2	Male	0	400	1
4	1	0	0	0	0	0	1	Private	434	1018741	W2	20.7468	36.9605	0	0	0	0	0	0	1	0	0			W2	Female	0	401	1
5	1	0	0	0	0	1	1	Private	435	1018741	W2	20.7468	49.8799	0	0	0	0	0	0	1	0	0			W2	Female	0	402	1
4	1	0	0	0	0	0	1	Private	436	1018741	W2	20.7468	27.6655	0	0	0	0	0	0	1	0	0			W2	Male	0	403	1
4	1	0	0	0	1	1	1	Private	437	1018741	W2	20.7468	38.4769	0	0	0	0	0	0	1	0	0			W2	Male	0	404	1
4	1	0	0	0	0	0	1	Private	438	1018741	W2	20.7468	29.8635	0	0	0	0	0	0	0	0	0			W2	Female	0	405	1
5	1	0	0	0	0	0	1	Private	439	1018741	W2	20.7468	56.0356	0	0	0	0	0	0	1	0	0			W2	Female	0	406	1
4	1	0	0	0	0	0	1	Private	440	1018741	W2	20.7468	29.4495	0	0	0	0	0	0	1	0	0			W2	Male	0	407	1
4	1	0	0	0	0	0	1	Private	441	1018741	W2	20.7468	27.1463	0	0	0	0	0	0	1	0	0			W2	Male	0	408	1
4	1	0	0	0	0	0	1	Private	442	1018741	W2	20.7468	28.705	0	0	0	0	0	0	1	0	0			W2	Male	0	409	1
3	1	0	0	0	0	1	1	Private	443	1018741	W2	20.7468	9.03014	0	0	0	0	0	0	1	0	0	Parental		W2	Female	0	410	1
4	1	0	0	0	1	0	1	Private	444	1018741	W2	20.7468	36	0	0	0	0	0	0	1	0	0			W2	Female	0	411	1
4		0	1	0	0	0	1	Private	445	1018741	W2	20.7468	31.5055	0	0	0	0	0	0	1	0	0			W2		0	412	1
		0	0	0	0	0	1	Private	446	1018741	W2	20.7468		0	0	0	0	0	0	0	0	0			W2	Female	0	413	1
4	1	0	0	0	0	0	1	Private	447	1018741	W2	20.7468	30.8361	0	0	0	0	0	0	0	0	0			W2	Female	0	414	1
3		0	0	0	0	0	1	Private	448	1018741	W2	20.7468	12.8854	0	0	0	0	0	0	1	0	0	Parental		W2	Male	0	415	1
5	1	0	0	0	0	0	1	Private	449	1018741	W2	20.7468	59.5685	0	0	0	0	0	0	1	0	0			W2	Male	0	416	1
4	1	0	0	0	0	0	1	Private	450	1018741	W2	20.7468	23.4769	0	0	0	0	0	0	1	0	0			W2	Male	0	417	1
4	1	0	0	0	0	0	1	Private	451	1018741	W2	20.7468	35.7242	0	0	0	0	0	0	1	0	0			W2	Male	0	418	1
4	1	0	0	0	0	0	1	Private	452	1018741	W2	20.7468	32.4769	0	0	0	0	0	0	0	0	0			W2	Male	0	419	1
4		1	1	0	0	0	1	Private	453	1018741	W2	20.7468	31.3826	0	1	0	0	0	0	1	0	1			W2	Male	0	420	1
2		0	0	0	0	0	1	Private	454	1018741	W2	20.7468	1.58219	0	0	0	0	0	0	1	0	0	Parental		W2	Male	0	421	1
4	1	0	0	0	0	0	1	Private	455	1018741	W2	20.7468	31.5603	0	0	0	0	0	0	1	0	0			W2	Female	0	422	1
3	1	0	0	0	1	1	1	Private	456	1018741	W2	20.7468	5.06575	0	0	0	0	0	0	1	0	0	Parental		W2	Female	0	423	1
4	1	0	0	0	1	1	1	Private	457	1018741	W2	20.7468	37.7637	0	0	0	0	0	0	1	0	0			W2	Male	0	424	1
4	1	0	0	0	1	1	1	Private	458	1018741	W2	20.7468	37.1244	0	0	0	0	0	0	1	0	0			W2	Female	0	425	1
3	1	0	0	0	1	1	1	Private	459	1019602	K2	14.5508	6.61621	0	0	0	0	0	0	1	0	0	Parental	Primary	K2	Female	0	426	0
5	1	0	0	0	1	0	1	Private	460	1019602	K2	14.5508	44.0274	0	0	0	0	0	0	1	0	0	Own		K2	Female	0	427	1
6	1	0	0	0	0	0	1	Private	461	1019602	K2	14.5508	69.7379	0	0	0	0	0	0	1	0	0	No income	No formal	K2	Male	0	428	0
3	1	0	0	0	1	1	1	Private	462	1019602	K2	14.5508	11.0055	1	1	0	0	0	0	1	0	0	Parental	Primary	K2	Male	0	429	0
5	1	0	0	0	1	1	1	Private	463	1019602	K2	14.5508	50.0998	0	0	0	0	0	0	1	0	0	Own	Tertiary	K2	Male	0	430	0
5	1	0	0	0	0	0	1	Private	464	1019602	K2	14.5508	48.1025	0	0	0	0	0	0	1	0	0	Own		K2	Female	0	431	1
4	1	0	0	0	0	0	1	Private	465	1019602	K2	14.5508	23.0603	0	0	0	0	0	0	0	0	0	Own		K2	Male	0	432	1
5	1	0	0	0	0	0	1	Private	466	1019602	K2	14.5508	43.7774	0	0	0	0	0	0	1	0	0	Own	Secondary	K2	Male	0	433	0
5	1	0	0	0	0	0	1	Private	467	1019602	K2	14.5508	53.5658	0	0	0	0	0	0	1	0	0	No income	Secondary	K2	Female	0	434	0
4	1	0	0	0	1	1	1	Private	468	1019602	K2	14.5508	37.6107	0	0	0	0	0	0	1	0	0	Own	Secondary	K2	Female	0	435	0
1	1	0	0	0	1	1	1	Private	469	1019602	K2	14.5508	0.329452	0	0	0	0	0	0	1	0	0	Parental		K2	Female	0	436	1
4	1	0	0	0	1	0	1	Private	470	1019602	K2	14.5508	26.4852	0	0	0	0	0	0	1	0	0	Own	Tertiary	K2	Male	0	437	0
3	1	1	1	1	0	1	1	Private	471	1019602	K2	14.5508	5.62169	1	1	0	0	0	0	1	0	0	Parental		K2	Male	0	438	1
3	1	0	0	0	0	0	1	Private	472	1019602	K2	14.5508	16.0998	0	0	0	0	0	0	0	0	0	No income	Secondary	K2	Female	0	439	0
4	1	0	0	0	1	1	1	Private	473	1019602	K2	14.5508	24.8772	0	0	0	0	0	0	1	0	0	No income	Tertiary	K2	Male	0	440	0
2	1	0	0	0	0	0	1	Private	474	1019602	K2	14.5508	2.42215	0	0	0	0	0	0	1	0	0	Parental		K2	Male	0	441	1
5	1	0	0	0	1	0	1	Private	475	1019602	K2	14.5508	56.3909	0	0	0	0	0	0	1	0	0	Own	Secondary	K2	Female	0	442	0
4	1	0	0	0	1	0	1	Private	476	1019602	K2	14.5508	34.7242	0	0	0	0	0	0	1	0	0	Own	Tertiary	K2	Male	0	443	0
4	1	0	0	0	0	1	1	Private	477	1019602	K2	14.5508	34.597	0	0	0	0	0	0	1	0	0	Own		K2	Male	0	444	1
4	1	0	0	0	1	1	1	Private	478	1019602	K2	14.5508	23.9797	0	0	0	0	0	0	1	0	0	Own		K2	Male	0	445	1
3	1	0	0	0	1	1	1	Private	479	1019602	K2	14.5508	17.563	0	0	0	0	0	0	1	0	0	No income	Secondary	K2	Female	0	446	0
4	1	0	0	0	1	1	1	Private	480	1019602	K2	14.5508	26.7719	0	0	0	0	0	0	1	0	0	Own	Tertiary	K2	Female	0	447	0
4	3	0	0	0	1	1	1	Private	481	1019602	K2	14.5508	39.3103	0	0	0	0	0	0	1	0	0	Own	Tertiary	K2	Male	0	448	0
4	1	0	0	0	0	1	1	Private	482	1019602	K2	14.5508	27.5767	0	0	0	0	0	0	1	0	0	Own	Tertiary	K2	Male	0	449	0
5	1	0	0	0	0	0	0	Ministry Of Health	483	1019335	R1	0.920665	52.0603	0	0	0	0	0	0	0	0	0			R1	Female	0	450	1
6	2	0	0	0	0	0	0	Ministry Of Health	484	1019335	R1	0.920665	69.1995	0	0	0	0	0	0	0	0	0		Primary	R1	Female	0	451	1
5	1	0	0	0	0	0	0	Ministry Of Health	485	1019335	R1	0.920665	57.8826	0	0	0	0	0	0	0	0	0			R1	Male	0	452	1
5	1	0	0	0	0	0	0	Ministry Of Health	486	1019335	R1	0.920665	54.466	0	0	0	0	0	0	0	0	0		Primary	R1	Male	0	453	1
6	2	0	0	0	0	0	0	Ministry Of Health	487	1019335	R1	0.920665	81.4742	0	0	0	0	0	0	0	0	0			R1	Female	0	454	1
4	1	0	0	0	0	0	0	Ministry Of Health	488	1019335	R1	0.920665	26.8158	0	0	0	0	0	0	0	0	0			R1	Male	0	455	1
5	1	0	0	0	0	0	0	Ministry Of Health	489	1019335	R1	0.920665	40.261	0	0	0	0	0	0	1	0	0			R1	Female	0	456	1
4	1	0	0	0	0	0	0	Ministry Of Health	490	1019335	R1	0.920665	33.5411	0	0	0	0	0	0	1	0	0			R1	Male	0	457	1
4	1	0	0	1	0	0	0	Ministry Of Health	491	1019335	R1	0.920665	32.1354	0	1	0	0	0	0	0	0	0		Secondary	R1	Male	0	458	1
5	1	0	0	0	0	1	0	Ministry Of Health	492	1019335	R1	0.920665	58.1546	0	0	0	0	0	0	1	0	0			R1	Male	0	459	1
6	1	0	0	0	0	0	0	Ministry Of Health	493	1019335	R1	0.920665	77.0219	0	0	0	0	0	0	0	0	0			R1	Male	0	460	1
6	1	0	0	0	0	0	0	Ministry Of Health	494	1019335	R1	0.920665	64.216	0	0	0	0	0	0	0	0	0			R1	Male	0	461	1
6	1	0	0	0	0	0	0	Ministry Of Health	495	1019335	R1	0.920665	70.0219	0	0	0	0	0	0	0	0	0			R1	Male	0	462	1
6	1	0	0	0	0	0	0	Ministry Of Health	496	1019335	R1	0.920665	71.5247	0	0	0	0	0	0	0	0	0			R1	Female	0	463	1
6	1	0	0	0	0	0	0	Ministry Of Health	497	1019335	R1	0.920665	65.4128	0	0	0	0	0	0	0	0	0	Pension		R1	Female	0	464	1
4	1	0	0	0	0	0	0	Ministry Of Health	498	1019335	R1	0.920665	21.6436	0	0	0	0	0	0	1	0	0			R1	Female	0	465	1
5	1	0	0	0	0	0	0	Ministry Of Health	499	1019335	R1	0.920665	57.8185	0	0	0	0	0	0	0	0	0			R1	Male	0	466	1
6	1	0	0	0	0	0	0	Ministry Of Health	500	1019335	R1	0.920665	64.3443	0	0	0	0	0	0	0	0	0			R1	Female	0	467	1
5	1	0	0	0	0	0	0	Ministry Of Health	501	1019335	R1	0.920665	43.3333	0	0	0	0	0	0	0	0	0			R1	Female	0	468	1
6	1	0	0	0	0	0	0	Ministry Of Health	502	1019335	R1	0.920665	60.2187	0	0	0	0	0	0	0	0	0			R1	Male	0	469	1
5	1	0	0	0	0	0	0	Ministry Of Health	503	1019335	R1	0.920665	57.4358	0	0	0	0	0	0	0	0	0			R1	Male	0	470	1
6	1	0	0	0	0	0	0	Ministry Of Health	504	1019335	R1	0.920665	62.6135	0	0	0	0	0	0	0	0	0			R1	Male	0	471	1
6	1	0	0	0	0	0	0	Ministry Of Health	505	1019335	R1	0.920665	63.4495	0	0	0	0	0	0	0	0	0			R1	Female	0	472	1
5	1	0	0	0	0	0	0	Ministry Of Health	506	1019335	R1	0.920665	48.9605	0	0	0	0	0	0	0	0	0			R1	Female	0	473	1
5	1	0	0	0	0	0	0	Ministry Of Health	507	1019335	R1	0.920665	52.8388	0	0	0	0	0	0	0	0	0			R1	Male	0	474	1
4	1	0	0	0	0	0	0	Ministry Of Health	508	1019335	R1	0.920665	37.0943	0	0	0	0	0	0	0	0	0			R1	Male	0	475	1
4	1	0	0	0	0	1	0	Ministry Of Health	509	1019335	R1	0.920665	30.3295	0	0	0	0	0	0	1	0	0	No income		R1	Male	0	476	1
3	1	0	0	0	0	1	0	Ministry Of Health	510	1019335	R1	0.920665	5.34703	0	0	0	0	0	0	1	0	0	Parental		R1	Male	0	477	1
4	1	0	0	0	0	0	0	Ministry Of Health	511	1019335	R1	0.920665	30.5301	0	0	0	0	0	0	0	0	0			R1	Male	0	478	1
3	1	0	0	0	0	0	0	Ministry Of Health	512	1019335	R1	0.920665	12.4632	0	0	0	0	0	0	0	0	0	Parental		R1	Female	0	479	1
3	1	0	0	0	0	1	0	Ministry Of Health	513	1019335	R1	0.920665	7.7911	0	0	0	0	0	0	1	0	0	Parental		R1	Female	0	480	1
5	1	0	0	0	0	0	0	Ministry Of Health	514	1019335	R1	0.920665	57.5685	0	0	0	0	0	0	0	0	0			R1	Female	0	481	1
6	1	0	0	0	0	0	0	Ministry Of Health	515	1019335	R1	0.920665	66.91	0	0	0	0	0	0	0	0	0			R1	Male	0	482	1
4	1	0	0	0	0	0	0	Ministry Of Health	516	1019335	R1	0.920665	23.1995	0	0	0	0	0	0	1	0	0			R1	Male	0	483	1
3	1	0	0	0	0	0	0	Ministry Of Health	517	1019335	R1	0.920665	17.3388	0	0	0	0	0	0	0	0	0			R1	Female	0	484	1
3	1	0	0	0	0	0	0	Ministry Of Health	518	1019335	R1	0.920665	14.4073	0	0	0	0	0	0	1	0	0			R1	Male	0	485	1
4	1	0	0	0	0	0	0	Ministry Of Health	519	1019335	R1	0.920665	34.2324	0	0	0	0	0	0	0	0	0			R1	Male	0	486	1
6	1	0	0	0	0	0	0	Ministry Of Health	520	1019335	R1	0.920665	78.8361	0	0	0	0	0	0	1	0	0	No income		R1	Female	0	487	1
2	1	0	0	0	0	1	0	Ministry Of Health	521	1019335	R1	0.920665	2.91667	0	0	0	0	0	0	1	0	0	Parental		R1	Male	0	488	1
4	1	0	0	0	0	0	0	Ministry Of Health	522	1019335	R1	0.920665	27.6913	0	0	0	0	0	0	0	0	0		Tertiary	R1	Male	0	489	1
5	1	0	0	0	0	0	0	Ministry Of Health	523	1019335	R1	0.920665	55.8212	0	0	0	0	0	0	0	0	0		Primary	R1	Male	0	490	1
4	1	0	0	0	0	0	0	Ministry Of Health	524	1019335	R1	0.920665	37.5658	0	0	0	0	0	0	0	0	0		Secondary	R1	Male	0	491	1
1	1	0	0	0	0	0	0	Ministry Of Health	525	1019335	R1	0.920665	0.132648	0	0	0	0	0	0	0	0	0	Parental	No formal	R1	Female	0	492	0
4	1	0	0	0	0	0	0	Ministry Of Health	526	1019335	R1	0.920665	20.1217	0	0	0	0	0	0	0	0	0		Secondary	R1	Male	0	493	1
4	1	0	0	0	0	0	0	Ministry Of Health	527	1019335	R1	0.920665	25.1913	0	0	0	0	0	0	0	0	0		Tertiary	R1	Male	0	494	1
1	1	0	0	0	0	0	0	Ministry Of Health	528	1019335	R1	0.920665	0.00821918	0	0	0	0	0	0	0	0	0	Parental	No formal	R1	Male	0	495	0
4	1	0	0	0	0	0	0	Ministry Of Health	529	1019335	R1	0.920665	34.2637	0	0	0	0	0	0	0	0	0		Secondary	R1	Male	0	496	1
1	1	0	0	0	0	0	0	Ministry Of Health	530	1019335	R1	0.920665	0.0136986	0	0	0	0	0	0	0	0	0	Parental	No formal	R1	Male	0	497	0
4	1	0	0	0	1	0	0	Ministry Of Health	531	1019335	R1	0.920665	28.7747	0	0	0	0	0	0	0	0	0		Secondary	R1	Male	0	498	1
4	1	0	0	0	0	0	0	Ministry Of Health	532	1019335	R1	0.920665	26.0833	0	0	0	0	0	0	0	0	0		Secondary	R1	Male	0	499	1
4	1	0	0	0	0	0	0	Ministry Of Health	533	1019335	R1	0.920665	27.7911	0	0	0	0	0	0	0	0	0		Tertiary	R1	Male	0	500	1
4		0	0	0	0	0	0	Ministry Of Health	534	1019335	R1	0.920665	37.6831	0	0	0	0	0	0	0	0	0		Secondary	R1	Male	0	501	1
3	1	0	0	0	0	0	0	Ministry Of Health	535	1019335	R1	0.920665	14.8075	0	0	0	0	0	0	0	0	0			R1	Female	0	502	1
3	1	0	0	0	0	0	0	Ministry Of Health	536	1019335	R1	0.920665	16.3909	0	0	0	0	0	0	0	0	0			R1	Female	0	503	1
4	1	0	0	0	0	0	0	Ministry Of Health	537	1019335	R1	0.920665	27.3498	0	0	0	0	0	0	0	0	0			R1	Female	0	504	1
5	1	0	0	0	0	1	0	Ministry Of Health	538	1019335	R1	0.920665	55.4167	0	0	0	0	0	0	1	0	0			R1	Male	0	505	1
6	1	0	0	0	0	0	0	Ministry Of Health	539	1019335	R1	0.920665	72.8689	0	0	0	0	0	0	0	0	0			R1	Female	0	506	1
1	1	0	0	0	0	1	0	Ministry Of Health	540	1019335	R1	0.920665	0.766438	0	0	0	0	0	0	1	0	0	Parental		R1	Male	0	507	1
6	1	0	0	0	0	0	0	Ministry Of Health	541	1019335	R1	0.920665	78.6858	0	0	0	0	0	0	0	0	0			R1	Female	0	508	1
5	1	0	0	0	0	0	0	Ministry Of Health	542	1019335	R1	0.920665	50.6162	0	0	0	0	0	0	0	0	0			R1	Male	0	509	1
4	1	0	0	0	0	0	0	Ministry Of Health	543	1019335	R1	0.920665	22.9386	0	0	0	0	0	0	0	0	0			R1	Male	0	510	1
6	1	0	0	0	0	0	0	Ministry Of Health	544	1019335	R1	0.920665	63.3772	0	0	0	0	0	0	0	0	0			R1	Male	0	511	1
6	1	0	0	0	0	0	0	Ministry Of Health	545	1019335	R1	0.920665	71.0916	0	0	0	0	0	0	0	0	0			R1	Female	0	512	1
3	1	0	0	0	0	0	0	Ministry Of Health	546	1019335	R1	0.920665	5.46872	0	0	0	0	0	0	0	0	0	Parental		R1	Male	0	513	1
4	1	0	0	0	0	0	0	Ministry Of Health	547	1019335	R1	0.920665	31.3416	0	0	0	0	0	0	0	0	0			R1	Female	0	514	1
6	1	0	0	0	0	0	0	Ministry Of Health	548	1019335	R1	0.920665	69.3936	0	0	0	0	0	0	0	0	0			R1	Female	0	515	1
6	1	0	0	0	0	0	0	Ministry Of Health	549	1019335	R1	0.920665	64.8048	0	0	0	0	0	0	0	0	0			R1	Male	0	516	1
5	1	0	0	0	0	0	0	Ministry Of Health	550	1019335	R1	0.920665	56.3744	0	0	0	0	0	0	0	0	0			R1	Male	0	517	1
3	1	0	0	0	0	1	0	Ministry Of Health	551	1019335	R1	0.920665	10.3936	0	0	0	0	0	0	1	0	0	Parental		R1	Male	0	518	1
5	1	0	0	0	0	0	0	Ministry Of Health	552	1019335	R1	0.920665	54.3963	0	0	0	0	0	0	0	0	0			R1	Male	0	519	1
5	1	0	0	0	0	0	0	Ministry Of Health	553	1019335	R1	0.920665	50.0438	0	0	0	0	0	0	0	0	0			R1	Male	0	520	1
5	1	0	0	0	0	0	0	Ministry Of Health	554	1019335	R1	0.920665	41.1217	0	0	0	0	0	0	0	0	0		Secondary	R1	Male	0	521	1
1	1	0	0	0	0	1	0	Ministry Of Health	555	1019335	R1	0.920665	0.446804	0	0	0	0	0	0	1	0	0	Parental		R1	Male	0	522	1
5	1	0	0	1	0	0	0	Ministry Of Health	556	1019335	R1	0.920665	43.955	0	1	1	0	0	0	0	0	0	Own		R1	Female	0	523	1
6	1	0	0	0	0	0	0	Ministry Of Health	557	1019335	R1	0.920665	64.9605	0	0	0	0	0	0	0	0	0			R1	Male	0	524	1
5	1	0	0	0	0	0	0	Ministry Of Health	558	1019335	R1	0.920665	41.7324	0	0	0	0	0	0	0	0	0			R1	Male	0	525	1
4	1	0	0	0	0	0	0	Ministry Of Health	559	1019335	R1	0.920665	29.5164	0	0	0	0	0	0	0	0	0			R1	Female	0	526	1
4	1	0	0	0	0	1	0	Ministry Of Health	560	1019335	R1	0.920665	20.2747	0	0	0	0	0	0	1	0	0	No income		R1	Male	0	527	1
1		0	0	0	0	0	1	Private	561	1019722	B2	19.0225	0.821233	0	0	0	0	0	0	1	0	0	Parental		B2	Male	0	528	1
5		0	0	0	1	0	1	Private	562	1019722	B2	19.0225	47.1941	0	0	0	0	0	0	0	0	0	Own	No formal	B2	Male	0	529	1
4	1	0	0	0	0	0	1	Private	563	1019722	B2	19.0225	25.4073	0	0	0	0	0	0	0	0	0	Own	Tertiary	B2	Male	0	530	0
4		0	0	0	0	0	1	Private	564	1019722	B2	19.0225	33.7774	0	0	0	0	0	0	0	0	0	Own	Secondary	B2	Female	0	531	1
4		0	0	0	0	1	1	Private	565	1019722	B2	19.0225	38.4413	0	0	0	0	0	0	1	0	0	Own	Secondary	B2	Male	0	532	1
5	1	0	0	0	0	0	1	Private	566	1019722	B2	19.0225	41.8416	0	0	0	0	0	0	1	0	0	No income	Secondary	B2	Male	0	533	0
5		0	0	0	0	0	1	Private	567	1019722	B2	19.0225	57.1162	0	0	0	0	0	0	0	0	0	Pension	Primary	B2	Female	0	534	1
5		0	0	0	0	1	1	Private	568	1019722	B2	19.0225	43.7692	0	0	0	0	0	0	1	0	0	Own	Secondary	B2	Male	0	535	1
5	1	0	0	0	0	0	1	Private	569	1019045	D2	8.93026	45.9605	0	0	0	0	0	0	1	0	0	Own	Tertiary	D2	Male	0	536	0
3	1	0	0	0	1	0	1	Private	570	1019045	D2	8.93026	12.6162	0	0	0	0	0	0	0	0	0	Parental	Secondary	D2	Female	0	537	0
4	1	0	0	0	1	1	1	Private	571	1019045	D2	8.93026	22.1107	0	0	0	0	0	0	1	0	0	Own	Primary	D2	Male	0	538	0
3	1	0	0	0	1	1	1	Private	572	1019045	D2	8.93026	15.063	0	0	0	0	0	0	1	0	0	No income	Secondary	D2	Male	0	539	0
4	1	0	1	0	0	0	1	Private	573	1019045	D2	8.93026	28.4906	0	0	0	0	0	0	0	0	0	Own	Secondary	D2	Female	0	540	0
2	1	0	0	0	0	1	1	Private	574	1019045	D2	8.93026	2.71872	1	1	0	0	0	0	1	0	0	Parental	Secondary	D2	Female	0	541	0
6	1	0	0	0	0	0	1	Private	575	1019045	D2	8.93026	69.9934	0	0	0	0	0	0	1	0	0	No income	Primary	D2	Male	0	542	0
5	1	0	1	0	0	0	1	Private	576	1019045	D2	8.93026	41.6628	0	0	0	0	0	0	0	0	0	Own	Tertiary	D2	Male	0	543	0
6	1	0	0	0	0	0	1	Private	577	1019045	D2	8.93026	72.0943	0	0	0	0	0	0	1	0	0	Own	Secondary	D2	Female	0	544	0
3	1	0	1	0	0	1	1	Private	578	1019045	D2	8.93026	12.6025	1	1	0	0	0	0	1	0	0	Parental	Secondary	D2	Male	0	545	0
6	1	0	0	0	0	0	1	Private	579	1019045	D2	8.93026	63.0438	0	0	0	0	0	0	1	0	0	No income	Primary	D2	Male	0	546	0
4	1	0	0	0	1	1	1	Private	580	1019045	D2	8.93026	21.813	0	0	0	0	0	0	1	0	0	Own	Secondary	D2	Male	0	547	0
4	1	0	0	0	0	1	1	Private	581	1019045	D2	8.93026	24.347	0	0	0	0	0	0	1	0	0	Own	Secondary	D2	Female	0	548	0
6	1	0	0	0	0	0	1	Private	582	1019045	D2	8.93026	72.6025	0	0	0	0	0	0	1	0	0	No income	Primary	D2	Male	0	549	0
5	1	0	0	0	1	1	1	Private	583	1019045	D2	8.93026	43.5438	0	0	0	0	0	0	1	0	0	Own		D2	Female	0	550	1
6	1	0	0	0	0	0	1	Private	584	1019045	D2	8.93026	76.7801	0	0	0	0	0	0	1	0	0	No income		D2	Female	0	551	1
5	1	0	0	0	0	1	1	Private	585	1019045	D2	8.93026	48.6995	0	0	0	0	0	0	1	0	0	Own	Secondary	D2	Male	0	552	0
3	1	0	0	0	1	1	1	Private	586	1019045	D2	8.93026	5.59429	0	0	0	0	0	0	1	0	0	Parental	Primary	D2	Male	0	553	0
5	1	0	0	0	1	1	1	Private	587	1019045	D2	8.93026	42.6995	0	0	0	0	0	0	1	0	0	Own	Secondary	D2	Male	0	554	0
4	1	0	0	0	0	1	1	Private	588	1019045	D2	8.93026	25.1518	0	0	0	0	0	0	1	0	0	Own	Secondary	D2	Female	0	555	0
5	1	0	0	1	0	0	1	Private	589	1018962	J2	19.7138	54.4961	0	1	0	0	0	0	1	0	0	No income	Tertiary	J2	Male	0	556	0
4		0	1	0	0	0	1	Private	590	1019259	J2	22.2336	31.2132	0	0	0	0	0	0	1	0	0	Own	Primary	J2	Female	0	557	1
5	1	0	0	0	1	1	1	Private	591	1019259	J2	22.2336	44.4073	0	0	0	0	0	0	1	0	0	Own	Secondary	J2	Male	0	558	0
4	1	0	0	0	0	0	1	Private	592	1019259	J2	22.2336	28.5438	0	0	0	0	0	0	0	0	0	Own	Secondary	J2	Female	0	559	0
4	2	0	1	0	1	1	1	Private	593	1019259	J2	22.2336	24.0603	0	0	0	0	0	0	1	0	0	Own	Secondary	J2	Female	0	560	0
4		0	1	0	0	0	1	Private	594	1019259	J2	22.2336	39.9304	0	0	0	0	0	0	1	0	0	Own	Secondary	J2	Female	0	561	1
5	1	0	1	0	1	1	1	Private	595	1019259	J2	22.2336	49.0833	0	0	0	0	0	0	1	0	0	Own	Secondary	J2	Female	0	562	0
4	1	0	0	0	0	0	1	Private	596	1019259	J2	22.2336	23.2692	0	0	0	0	0	0	0	0	0	Own	Secondary	J2	Female	0	563	0
5	1	0	0	0	1	0	1	Private	597	1019259	J2	22.2336	54.8744	0	0	0	0	0	0	0	0	0	Own	Secondary	J2	Male	0	564	0
5	1	0	0	0	0	1	1	Private	598	1019259	J2	22.2336	40.7801	0	0	0	0	0	0	0	0	0	Own	Secondary	J2	Female	0	565	0
5	1	0	0	0	0	0	1	Private	599	1019259	J2	22.2336	59.7132	0	0	0	0	0	0	0	0	0	Own	Primary	J2	Female	0	566	0
4	1	0	1	0	1	1	1	Private	600	1019259	J2	22.2336	29.347	0	0	0	0	0	0	1	0	0	Own	Secondary	J2	Male	0	567	0
3	1	0	0	0	0	0	1	Private	601	1019259	J2	22.2336	13.2434	0	0	0	0	0	0	0	0	0	Parental	Secondary	J2	Female	0	568	0
5	1	0	0	0	1	1	1	Private	602	1019259	J2	22.2336	47.1135	0	0	0	0	0	0	1	0	0	Own	Tertiary	J2	Male	0	569	0
4	1	0	0	0	0	1	1	Private	603	1019259	J2	22.2336	31.75	0	0	0	0	0	0	0	0	0	Own	Tertiary	J2	Male	0	570	0
6	1	0	1	0	1	0	1	Private	604	1019259	J2	22.2336	77.2023	0	0	0	0	0	0	1	0	0	Pension	Primary	J2	Male	0	571	0
5	1	0	1	0	1	1	1	Private	605	1019259	J2	22.2336	46.6463	0	1	0	0	0	0	1	0	0	Own	Secondary	J2	Male	0	572	0
5		0	0	0	0	0	1	Private	606	1019259	J2	22.2336	43.7856	0	0	0	0	0	0	0	0	0	Own	Primary	J2	Female	0	573	1
4		0	0	0	0	0	1	Private	607	1019259	J2	22.2336	28.8991	0	0	0	0	0	0	0	0	0	Own	Primary	J2	Female	0	574	1
4		0	0	0	0	0	1	Private	608	1019259	J2	22.2336	36.7801	0	0	0	0	0	0	0	0	0	Own	Primary	J2	Female	0	575	1
5	1	0	1	0	0	1	1	Private	609	1019734	B2	26.7221	42.2215	1	1	0	0	0	0	1	0	0	Own	Tertiary	B2	Male	0	576	0
4	1	0	0	0	0	1	1	Private	610	1019734	B2	26.7221	31.608	0	0	0	0	0	0	1	0	0	Own	Tertiary	B2	Female	0	577	0
5	1	0	0	0	0	0	1	Private	611	1019734	B2	26.7221	51.7719	0	0	0	0	0	0	1	0	0	Own	Secondary	B2	Female	0	578	0
5	1	0	0	0	0	1	1	Private	612	1019734	B2	26.7221	43.5712	0	0	0	0	0	0	1	0	0	Own	Tertiary	B2	Female	0	579	0
3	1	1	1	0	0	0	1	Private	613	1019734	B2	26.7221	8.91279	0	1	0	0	0	0	1	0	0	Parental	Primary	B2	Female	0	580	0
3	1	0	0	0	0	1	1	Private	614	1019734	B2	26.7221	7.28836	0	0	0	0	0	0	1	0	0	Parental	Primary	B2	Female	0	581	0
5	1	0	0	0	0	1	1	Private	615	1019734	B2	26.7221	43.3212	0	0	0	0	0	0	1	0	0	Own	Tertiary	B2	Female	0	582	0
5	1	0	0	0	0	0	1	Private	616	1019734	B2	26.7221	47.6858	0	0	0	0	0	0	0	0	0	Own	Secondary	B2	Male	0	583	0
4	1	0	0	0	0	1	1	Private	617	1019734	B2	26.7221	37.7215	0	0	0	0	0	0	1	0	0	Own	Tertiary	B2	Male	0	584	0
4		0	0	0	0	0	1	Private	618	1019734	B2	26.7221	36.9386	0	0	0	0	0	0	0	0	0	Own	Tertiary	B2	Female	0	585	1
4	1	0	0	0	0	0	1	Private	619	1019734	B2	26.7221	38.7719	0	0	0	0	0	0	1	0	0	Own	Secondary	B2	Male	0	586	0
3	1	0	0	0	1	1	1	Private	620	1019734	B2	26.7221	15.6135	0	0	0	0	0	0	1	0	0	No income	Secondary	B2	Male	0	587	0
4		0	0	0	0	0	1	Private	621	1019734	B2	26.7221	28.5055	0	0	0	0	0	0	0	0	0	No income	Secondary	B2	Male	0	588	1
4	1	0	0	0	0	0	1	Private	622	1019734	B2	26.7221	34.5301	0	0	0	0	0	0	0	0	0	Own	Tertiary	B2	Male	0	589	0
4	1	0	0	0	0	0	1	Private	623	1019734	B2	26.7221	27.8635	0	0	0	0	0	0	0	0	0	Own	Tertiary	B2	Male	0	590	0
3	1	0	0	0	0	0	1	Private	624	1019734	B2	26.7221	15.8552	0	0	0	0	0	0	0	0	0	No income	Secondary	B2	Female	0	591	0
4	1	0	0	0	0	0	1	Private	625	1019734	B2	26.7221	31.5384	0	0	0	0	0	0	0	0	0	Own		B2	Male	0	592	1
3	1	1	0	0	0	1	1	Private	626	1019734	B2	26.7221	14.3361	1	1	0	0	0	0	1	0	0	No income		B2	Female	0	593	1
2	1	0	0	0	0	1	1	Private	627	1019734	B2	26.7221	2.14361	0	0	0	0	0	0	1	0	0	Parental	No formal	B2	Male	0	594	0
4	1	0	0	0	0	1	1	Private	628	1019734	B2	26.7221	32.3295	0	0	0	0	0	0	1	0	0	Own	Tertiary	B2	Male	0	595	0
4	1	0	0	0	0	0	1	Private	629	1019734	B2	26.7221	21.0466	0	0	0	0	0	0	1	0	0	Own	Secondary	B2	Female	0	596	0
4	1	0	0	0	0	0	1	Private	630	1019734	B2	26.7221	39.9128	0	0	0	0	0	0	0	0	0	Own	Tertiary	B2	Female	0	597	0
3	1	0	0	0	0	0	1	Private	631	1019734	B2	26.7221	10.1628	0	0	0	0	0	0	1	0	0	Parental	Primary	B2	Female	0	598	0
4	1	0	1	0	0	0	1	Private	632	1019734	B2	26.7221	22.8662	0	0	0	0	0	0	1	0	0	Own	Tertiary	B2	Male	0	599	0
3	3	0	0	0	0	1	1	Private	633	1019734	B2	26.7221	6.72968	0	0	0	0	0	0	1	0	0	Parental	Primary	B2	Female	0	600	0
2	4	0	0	0	1	1	1	Private	634	1019734	B2	26.7221	4.98516	0	0	0	0	0	0	1	0	0	Parental	Primary	B2	Male	0	601	0
3	1	0	0	0	0	0	1	Private	635	1019734	B2	26.7221	17.0712	0	0	0	0	0	0	0	0	0	No income	Secondary	B2	Female	0	602	0
3	1	0	0	0	0	0	1	Private	636	1019734	B2	26.7221	14.3936	0	0	0	0	0	0	1	0	0	No income	Secondary	B2	Male	0	603	0
5	1	0	1	0	0	0	1	Private	637	1019045	D2	8.93026	48.0548	0	0	0	0	0	0	1	0	0	Own	Primary	D2	Male	0	604	0
5	1	0	1	1	0	0	1	Private	638	1019045	D2	8.93026	52.261	1	1	0	0	0	0	0	0	0	Own	Primary	D2	Female	0	605	0
4	1	0	0	0	0	1	1	Private	639	1019045	D2	8.93026	26.9824	0	0	0	0	0	0	1	0	0	No income	No formal	D2	Female	0	606	0
6	1	0	0	0	0	0	1	Private	640	1019045	D2	8.93026	67.2489	0	0	0	0	0	0	1	0	0	No income	Primary	D2	Male	0	607	0
3	1	0	0	0	1	1	1	Private	641	1019045	D2	8.93026	14.7664	0	0	0	0	0	0	1	0	0	No income	Secondary	D2	Female	0	608	0
5	1	0	0	0	0	0	1	Private	642	1019045	D2	8.93026	50.0493	0	0	0	0	0	0	0	0	0	Own	Secondary	D2	Female	0	609	0
6	1	0	1	0	0	1	1	Private	643	1019045	D2	8.93026	60.2078	0	1	0	0	0	0	1	0	0	Own		D2	Female	0	610	1
5	1	0	1	0	0	0	1	Private	644	1019045	D2	8.93026	49.0301	1	1	0	0	0	0	1	0	0	Own	Primary	D2	Female	0	611	0
3	1	0	0	0	0	0	1	Private	645	1019045	D2	8.93026	19.25	0	0	0	0	0	0	0	0	0	No income	Secondary	D2	Male	0	612	0
3	1	0	0	0	0	1	1	Private	646	1019045	D2	8.93026	18.2269	0	0	0	0	0	0	1	0	0	No income	Secondary	D2	Female	0	613	0
3	1	0	0	0	0	0	1	Private	647	1019045	D2	8.93026	10.2078	0	0	0	0	0	0	1	0	0	Parental	Primary	D2	Female	0	614	0
4	1	0	0	0	0	1	1	Private	648	1019045	D2	8.93026	39.4413	0	0	0	0	0	0	1	0	0	Own	Secondary	D2	Male	0	615	0
6	1	0	1	0	0	0	1	Private	649	1019045	D2	8.93026	61.9742	0	0	0	0	0	0	1	0	0	Own	Primary	D2	Female	0	616	0
5	1	0	0	0	1	1	1	Private	650	1019045	D2	8.93026	51.4018	0	0	0	0	0	0	1	0	0	Own	Secondary	D2	Male	0	617	0
3	1	0	0	0	1	0	1	Private	651	1019045	D2	8.93026	12.6272	0	0	0	0	0	0	1	0	0	Parental	Secondary	D2	Female	0	618	0
5	1	0	0	0	0	0	1	Private	652	1019045	D2	8.93026	58.25	0	0	0	0	0	0	0	0	0	Own	Secondary	D2	Male	0	619	0
3	1	0	0	0	1	0	1	Private	653	1019045	D2	8.93026	9.26918	0	0	0	0	0	0	1	0	0	Parental	Primary	D2	Female	0	620	0
4	1	0	0	0	0	0	1	Private	654	1018962	J2	19.7138	34.9687	0	0	0	0	0	0	1	0	0	No income	Secondary	J2	Male	0	621	0
4	1	0	0	0	0	0	1	Private	655	1018962	J2	19.7138	33.1546	0	0	0	0	0	0	1	0	0	Own	Secondary	J2	Female	0	622	0
1	1	0	0	0	0	0	1	Private	656	1018962	J2	19.7138	0.315753	0	0	0	0	0	0	0	0	0	Parental		J2	Male	0	623	1
1	1	0	0	0	0	0	1	Private	657	1018962	J2	19.7138	0.685845	0	0	0	0	0	0	1	0	0	Parental		J2	Male	0	624	1
4	1	0	0	0	0	1	1	Private	700	1018850	C2	8.43704	39.7297	0	0	0	0	0	0	1	0	0	Own	Secondary	C2	Female	0	625	0
2	1	0	0	0	0	1	1	Private	701	1018850	C2	8.43704	1.86621	0	0	0	0	0	0	1	0	0	Parental	No formal	C2	Female	0	626	0
4	1	0	0	0	0	0	1	Private	702	1018850	C2	8.43704	39.3416	0	0	0	0	0	0	1	0	0	Own	Tertiary	C2	Female	0	627	0
5	1	0	0	0	0	0	1	Private	703	1018850	C2	8.43704	44.8361	0	0	0	0	0	0	0	0	0	No income	Secondary	C2	Male	0	628	0
5	1	0	0	0	1	0	1	Private	704	1018850	C2	8.43704	41.5767	0	0	0	0	0	0	0	0	0	Own	Tertiary	C2	Male	0	629	0
4	1	0	0	0	1	1	1	Private	705	1018850	C2	8.43704	22.3021	0	0	0	0	0	0	1	0	0	Own	Secondary	C2	Female	0	630	0
3	1	0	0	0	1	1	1	Private	706	1018850	C2	8.43704	12.2966	0	0	0	0	0	0	1	0	0	Parental	Secondary	C2	Male	0	631	0
3	1	0	0	0	1	1	1	Private	707	1018850	C2	8.43704	13.2719	0	0	0	0	0	0	1	0	0	Parental	Secondary	C2	Female	0	632	0
4	1	0	0	0	0	0	1	Private	708	1018850	C2	8.43704	28.0411	0	0	0	0	0	0	0	0	0	Own	Secondary	C2	Male	0	633	0
4	1	0	0	0	0	0	1	Private	709	1018850	C2	8.43704	26.0082	0	0	0	0	0	0	0	0	0	Own	Secondary	C2	Male	0	634	0
3	1	0	0	0	1	1	1	Private	710	1018850	C2	8.43704	17.4018	0	0	0	0	0	0	1	0	0	No income		C2	Male	0	635	1
5	1	0	0	0	1	1	1	Private	711	1018850	C2	8.43704	45.0685	0	0	0	0	0	0	1	0	0	Own	Tertiary	C2	Male	0	636	0
6	1	0	0	0	1	1	1	Private	712	1018850	C2	8.43704	70.9046	0	0	0	0	0	0	1	0	0	No income	Secondary	C2		0	637	1
4	1	0	0	0	0	0	1	Private	713	1018850	C2	8.43704	26.2132	0	0	0	0	0	0	0	0	0	Own	Secondary	C2	Female	0	638	0
4	1	0	0	0	0	0	1	Private	714	1018850	C2	8.43704	31.4441	0	0	0	0	0	0	0	0	0	Own	Tertiary	C2	Male	0	639	0
3	1	0	0	0	1	1	1	Private	715	1018850	C2	8.43704	17.0658	0	0	0	0	0	0	1	0	0	No income	Secondary	C2	Female	0	640	0
4	1	0	0	0	1	0	1	Private	716	1018850	C2	8.43704	35.6436	0	0	0	0	0	0	1	0	0	Own	Secondary	C2	Female	0	641	0
2	1	0	0	0	0	0	1	Private	717	1018850	C2	8.43704	2.24612	0	0	0	0	0	0	1	0	0	Parental	No formal	C2	Female	0	642	0
5	1	0	0	0	0	0	1	Private	718	1018850	C2	8.43704	57.813	0	0	0	0	0	0	1	0	0	Own	Secondary	C2	Male	0	643	0
5	1	0	0	0	0	0	1	Private	719	1018850	C2	8.43704	55.1831	0	0	0	0	0	0	1	0	0	No income	Secondary	C2	Male	0	644	0
4	1	0	0	0	0	0	1	Private	720	1018850	C2	8.43704	21.7856	0	0	0	0	0	0	0	0	0	Own	Secondary	C2	Female	0	645	0
5	2	0	0	0	0	0	1	Private	721	1019086	K2	15.4416	59.1573	0	0	0	0	0	0	0	0	0	Own	Secondary	K2	Female	0	646	0
5	2	0	0	0	0	0	1	Private	722	1019086	K2	15.4416	57.5998	0	0	0	0	0	0	0	0	0	No income	Secondary	K2	Male	0	647	0
5	2	0	0	0	0	0	1	Private	723	1019086	K2	15.4416	56.216	0	0	0	0	0	0	0	0	0	No income	Primary	K2	Male	0	648	0
4	2	0	0	0	0	0	1	Private	724	1019086	K2	15.4416	36.4632	0	0	0	0	0	0	0	0	0	Own	Secondary	K2	Female	0	649	0
6	2	0	0	0	0	0	1	Private	725	1019086	K2	15.4416	63.0943	0	0	0	0	0	0	0	0	0	No income	Primary	K2	Male	0	650	0
5	2	0	0	0	0	0	1	Private	726	1019086	K2	15.4416	54.2297	0	0	0	0	0	0	0	0	0	Own	Primary	K2	Female	0	651	0
6	2	0	0	0	0	0	1	Private	727	1019086	K2	15.4416	81.3717	0	0	0	0	0	0	0	0	0	No income	Primary	K2	Female	0	652	0
4	2	0	0	0	0	0	1	Private	728	1019086	K2	15.4416	34.8361	0	0	0	0	0	0	1	0	0	Own	Tertiary	K2	Female	0	653	0
3	2	0	0	0	1	0	1	Private	729	1019086	K2	15.4416	12.2938	0	0	0	0	0	0	1	0	0	Parental	Secondary	K2	Female	0	654	0
3	2	0	0	0	1	0	1	Private	730	1019086	K2	15.4416	7.07397	0	0	0	0	0	0	1	0	0	Parental	Primary	K2	Female	0	655	0
6	2	0	0	0	1	1	1	Private	731	1019086	K2	15.4416	61.3333	0	0	0	0	0	0	1	0	0	No income	Primary	K2	Male	0	656	0
3	2	0	1	0	1	1	1	Private	732	1019086	K2	15.4416	18.6491	0	0	0	0	0	0	1	0	0	No income	Secondary	K2	Female	0	657	0
5	2	0	0	0	0	0	1	Private	733	1019086	K2	15.4416	51.1135	0	0	0	0	0	0	1	0	0	No income	Secondary	K2	Male	0	658	0
5	2	0	0	0	0	0	1	Private	734	1019086	K2	15.4416	52.7692	0	0	0	0	0	0	1	0	0	Own	Secondary	K2	Female	0	659	0
5	2	0	0	0	1	1	1	Private	735	1019086	K2	15.4416	58.8717	0	0	0	0	0	0	1	0	0	Own	Primary	K2	Male	0	660	0
3	2	0	0	0	1	0	1	Private	736	1019086	K2	15.4416	19.5658	0	0	0	0	0	0	1	0	0	No income	Secondary	K2	Female	0	661	0
5		0	1	0	0	0	1	Private	737	1019086	K2	15.4416	53.9046	0	0	0	0	0	0	1	0	0	Own	Secondary	K2	Male	0	662	1
6	2	0	0	0	0	0	1	Private	738	1019086	K2	15.4416	77.3048	0	0	0	0	0	0	0	0	0		No formal	K2	Male	0	663	1
4	1	0	0	0	0	0	1	Private	739	1019086	K2	15.4416	20.0712	0	0	0	0	0	0	1	0	0	Own	No formal	K2	Male	0	664	0
5	1	0	0	0	0	0	1	Private	740	1019086	K2	15.4416	42.5164	0	0	0	0	0	0	0	0	0	Own	Secondary	K2	Female	0	665	0
6	2	0	0	0	1	1	1	Private	741	1019086	K2	15.4416	62.2829	0	0	0	0	0	0	1	0	0	Own	Primary	K2	Female	0	666	0
4	1	0	0	0	0	0	1	Private	742	1019086	K2	15.4416	35.5658	0	0	0	0	0	0	1	0	0	Own	Secondary	K2	Female	0	667	0
4	2	0	0	0	0	0	1	Private	743	1019086	K2	15.4416	31.3295	0	0	0	0	0	0	0	0	0	Own	Secondary	K2	Female	0	668	0
5	2	0	0	0	1	1	1	Private	744	1019086	K2	15.4416	50.2884	0	0	0	0	0	0	1	0	0	Own	Secondary	K2	Male	0	669	0
4		0	0	0	0	0	1	Private	745	1019086	K2	15.4416	39.6968	0	0	0	0	0	0	0	0	0	Own	Primary	K2	Female	0	670	1
4	1	0	0	0	1	0	1	Private	746	1019086	K2	15.4416	32.0521	0	0	0	0	0	0	1	0	0	Own	Tertiary	K2	Female	0	671	0
6	2	0	0	0	0	0	1	Private	747	1019086	K2	15.4416	73.8772	0	0	0	0	0	0	0	0	0	No income	No formal	K2	Male	0	672	0
3	1	0	1	0	1	1	1	Private	748	1019086	K2	15.4416	10.7692	0	0	0	0	0	0	1	0	0	Parental	Primary	K2	Female	0	673	0
6	2	0	0	0	1	1	1	Private	749	1019086	K2	15.4416	77.4989	0	0	0	0	0	0	1	0	0	Pension	Secondary	K2	Female	0	674	0
6	2	0	0	0	0	0	1	Private	750	1019086	K2	15.4416	79.5356	0	0	0	0	0	0	0	0	0	No income	No formal	K2	Male	0	675	0
5	2	0	1	0	0	0	1	Private	751	1019086	K2	15.4416	55.8212	0	0	0	0	0	0	1	0	0	No income	Secondary	K2	Male	0	676	0
3	2	0	0	0	1	1	1	Private	752	1019086	K2	15.4416	15.8635	0	0	0	0	0	0	1	0	0	No income	Secondary	K2	Male	0	677	0
6	2	0	0	0	0	0	1	Private	753	1019086	K2	15.4416	61.7187	0	0	0	0	0	0	0	0	0	Own	Primary	K2	Female	0	678	0
5	2	0	0	0	0	0	1	Private	754	1019086	K2	15.4416	52.9468	0	0	0	0	0	0	0	0	0	Own	Primary	K2	Female	0	679	0
3	2	0	1	0	0	0	1	Private	755	1019086	K2	15.4416	16.3158	0	0	0	0	0	0	1	0	0	No income	Secondary	K2	Male	0	680	0
5	2	0	0	0	0	0	1	Private	756	1019086	K2	15.4416	48.7938	0	0	0	0	0	0	1	0	0	Own	Secondary	K2	Female	0	681	0
4	2	0	0	0	0	0	1	Private	757	1019086	K2	15.4416	33.4961	0	0	0	0	0	0	0	0	0	Own	Secondary	K2	Female	0	682	0
6	2	0	0	0	0	0	1	Private	758	1019086	K2	15.4416	83.608	0	0	0	0	0	0	0	0	0	No income	Primary	K2	Male	0	683	0
5	2	0	0	0	0	0	1	Private	759	1019086	K2	15.4416	52.966	0	0	0	0	0	0	1	0	0	Own	Secondary	K2	Female	0	684	0
4	1	0	0	0	1	1	1	Private	760	1019086	K2	15.4416	34.3936	0	0	0	0	0	0	1	0	0	Own	Tertiary	K2	Female	0	685	0
3	2	0	0	0	1	1	1	Private	761	1019086	K2	15.4416	9.05205	0	0	0	0	0	0	1	0	0	Parental	Primary	K2	Female	0	686	0
3	2	0	0	0	1	1	1	Private	762	1019086	K2	15.4416	8.14909	0	0	0	0	0	0	1	0	0	Parental	Primary	K2	Male	0	687	0
3	1	0	0	0	1	0	1	Private	763	1019086	K2	15.4416	14.9304	0	0	0	0	0	0	1	0	0	No income	Secondary	K2	Male	0	688	0
2	2	0	1	0	0	0	1	Private	764	1019086	K2	15.4416	2.18584	0	0	0	0	0	0	1	0	0	Parental		K2	Female	0	689	1
6	2	0	0	0	1	1	1	Private	765	1019086	K2	15.4416	71.1463	0	0	0	0	0	0	1	0	0	Pension	Primary	K2	Female	0	690	0
6	2	0	0	0	1	0	1	Private	766	1019086	K2	15.4416	66.5082	0	0	0	0	0	1	1	0	0	Pension	Primary	K2	Female	0	691	0
4	1	0	0	0	1	1	1	Private	767	1019086	K2	15.4416	34.7132	0	0	0	0	0	0	1	0	0	Own	Secondary	K2	Female	0	692	0
2	1	0	0	0	1	0	1	Private	768	1019086	K2	15.4416	4.69132	0	0	0	0	0	0	1	0	0	Parental		K2	Female	0	693	1
3	2	0	0	0	1	1	1	Private	769	1019086	K2	15.4416	9.25822	0	0	0	0	0	0	1	0	0	Parental	Primary	K2	Female	0	694	0
4	2	0	0	0	1	1	1	Private	770	1019167	A2	35.2557	34.0521	0	0	0	0	0	0	1	0	0	Own	Tertiary	A2	Female	0	695	0
4	2	0	0	0	0	0	1	Private	771	1019167	A2	35.2557	36.7461	0	0	0	0	0	0	0	0	0	Own		A2	Male	0	696	1
4	2	0	0	0	0	1	1	Private	772	1019167	A2	35.2557	37.5192	0	0	0	0	0	0	1	0	0	Own	Tertiary	A2	Female	0	697	0
3	2	0	0	0	1	1	1	Private	773	1019167	A2	35.2557	9.02192	0	0	0	0	0	0	1	0	0	Parental	Primary	A2	Male	0	698	0
6	2	0	1	0	0	0	1	Private	774	1019167	A2	35.2557	78.7774	0	0	0	0	0	1	1	0	0	No income	No formal	A2	Male	0	699	0
5	2	0	0	0	0	0	1	Private	775	1019167	A2	35.2557	45.8103	0	0	0	0	0	0	1	0	0	Own	Primary	A2	Male	0	700	0
4	1	0	0	0	1	0	1	Private	776	1019167	A2	35.2557	34.8772	0	0	0	0	0	1	1	0	0	Own		A2	Male	0	701	1
4	1	0	0	0	1	1	1	Private	777	1019167	A2	35.2557	36.9742	0	0	0	0	0	0	1	0	0	Own	Tertiary	A2	Male	0	702	0
5	2	0	0	0	1	1	1	Private	778	1019167	A2	35.2557	41.4331	0	0	0	0	0	0	1	0	0	Own	Secondary	A2	Male	0	703	0
5	1	0	0	0	1	0	1	Private	779	1019167	A2	35.2557	51.4632	0	0	0	0	0	0	1	0	0	Own	Secondary	A2	Male	0	704	0
3	3	0	0	0	1	1	1	Private	780	1019167	A2	35.2557	16.0301	0	0	0	0	0	0	1	0	0	Own	Secondary	A2	Female	0	705	0
4	3	0	0	0	0	0	1	Private	781	1019167	A2	35.2557	28.0055	0	0	0	0	0	0	0	0	0	Own	Tertiary	A2	Male	0	706	0
3	1	0	0	0	1	1	1	Private	782	1019167	A2	35.2557	12.3103	0	0	0	0	0	0	1	0	0	Parental	Secondary	A2	Female	0	707	0
6	1	0	0	0	0	0	1	Private	783	1019167	A2	35.2557	78.3963	0	0	0	0	0	0	1	0	0	No income	Secondary	A2	Female	0	708	0
4	1	0	0	0	0	0	1	Private	784	1019167	A2	35.2557	29.6491	0	0	0	0	0	0	0	0	0	Own	Tertiary	A2	Male	0	709	0
3	2	0	0	0	1	0	1	Private	785	1019167	A2	35.2557	10.9167	0	0	0	0	0	0	1	0	0	Parental		A2	Male	0	710	1
4		0	0	0	0	0	1	Private	786	1019187	P2	34.7425	23.1162	0	0	0	0	0	0	0	0	0	Own	Secondary	P2	Female	0	711	1
4	2	0	0	0	0	0	1	Private	787	1019187	P2	34.7425	30.6941	0	0	0	0	0	0	1	0	0	Own	Secondary	P2	Female	0	712	0
5	1	0	0	0	0	0	1	Private	788	1019187	P2	34.7425	41.2719	0	0	0	0	0	0	1	0	0	Own	Secondary	P2	Male	0	713	0
4	2	0	0	0	1	1	1	Private	789	1019187	P2	34.7425	38.0548	0	0	0	0	0	0	1	0	0	Own	Secondary	P2	Male	0	714	0
4	1	0	0	0	1	1	1	Private	790	1019187	P2	34.7425	34.7187	0	0	0	0	0	0	1	0	0	Own	Secondary	P2	Female	0	715	0
5	2	0	0	0	0	0	1	Private	791	1019187	P2	34.7425	48.7078	0	0	0	0	0	0	0	0	0	Own	Secondary	P2	Female	0	716	0
4	1	0	0	0	1	1	1	Private	792	1019187	P2	34.7425	27.7582	0	0	0	0	0	0	1	0	0	Own	Secondary	P2	Female	0	717	0
4	3	0	0	0	0	0	1	Private	793	1019187	P2	34.7425	24.0548	0	0	0	0	0	0	0	0	0	Own	Secondary	P2	Male	0	718	0
4	1	0	0	0	1	1	1	Private	794	1019187	P2	34.7425	35.8021	0	0	0	0	0	0	1	0	0	Own		P2	Female	0	719	1
4	1	0	1	0	1	0	1	Private	795	1019187	P2	34.7425	28.5438	0	0	0	0	0	0	1	0	0	Own	Secondary	P2	Female	0	720	0
4		0	0	0	0	0	1	Private	796	1019187	P2	34.7425	26.9879	0	0	0	0	0	0	0	0	0	Own		P2	Female	0	721	1
4		0	0	0	0	0	1	Private	797	1019187	P2	34.7425	30.813	0	0	0	0	0	0	1	0	0	Own		P2	Male	0	722	1
5	2	0	0	0	0	0	1	Private	798	1019192	P2	10.7822	46.9441	0	0	0	0	0	0	0	0	0			P2	Male	0	723	1
4		0	0	0	1	0	1	Private	799	1019192	P2	10.7822	36.0055	0	0	0	0	0	0	1	0	0			P2	Female	0	724	1
4	1	0	0	0	0	1	1	Private	800	1019192	P2	10.7822	37.1667	0	0	0	0	0	0	1	0	0			P2	Female	0	725	1
4	1	0	0	0	0	0	1	Private	801	1019192	P2	10.7822	27.324	0	0	0	0	0	0	0	0	0			P2	Male	0	726	1
4	1	0	0	0	0	0	1	Private	802	1019192	P2	10.7822	30.9441	0	0	0	0	0	0	0	0	0			P2	Male	0	727	1
3	2	0	0	0	1	1	1	Private	803	1019192	P2	10.7822	8.63813	0	0	0	0	0	0	1	0	0	Parental		P2	Female	0	728	1
3		0	0	0	0	0	1	Private	804	1019192	P2	10.7822	14.6804	0	0	0	0	0	0	0	0	0			P2	Male	0	729	1
6	2	0	0	0	0	0	1	Private	805	1019192	P2	10.7822	91.7938	0	0	0	0	0	0	0	0	0			P2	Male	0	730	1
4	2	0	0	0	0	0	1	Private	806	1019192	P2	10.7822	28.7269	0	0	0	0	0	0	1	0	0			P2	Male	0	731	1
4	2	0	0	0	1	1	1	Private	807	1019192	P2	10.7822	31.5	0	0	0	0	0	0	1	0	0			P2	Male	0	732	1
5	1	0	0	0	0	0	1	Private	808	1019192	P2	10.7822	45.1721	0	0	0	0	0	0	0	0	0			P2	Female	0	733	1
4	1	0	0	0	0	0	1	Private	809	1019192	P2	10.7822	24.8021	0	0	0	0	0	0	0	0	0			P2	Female	0	734	1
4	1	0	0	0	0	0	1	Private	810	1019192	P2	10.7822	23.1776	0	0	0	0	0	0	0	0	0			P2	Male	0	735	1
4	1	0	0	0	1	1	1	Private	811	1019192	P2	10.7822	39.6272	0	0	0	0	0	0	1	0	0			P2	Male	0	736	1
4	3	0	0	0	1	0	1	Private	812	1019192	P2	10.7822	22.313	0	0	0	0	0	0	1	0	0			P2	Female	0	737	1
4		0	0	0	0	1	1	Private	813	1019192	P2	10.7822	27.2774	0	0	0	0	0	0	1	0	0			P2	Female	0	738	1
6	2	0	0	0	0	0	1	Private	814	1019192	P2	10.7822	60.5055	0	0	0	0	0	0	0	0	0			P2	Female	0	739	1
4	2	0	0	0	0	0	1	Private	815	1019192	P2	10.7822	36.1886	0	0	0	0	0	0	1	0	0			P2	Female	0	740	1
6	2	0	0	0	0	0	1	Private	816	1019192	P2	10.7822	69.4797	0	0	0	0	0	0	0	0	0			P2	Female	0	741	1
4	2	0	0	0	1	1	1	Private	817	1019192	P2	10.7822	39.0916	0	0	0	0	0	0	0	0	0			P2	Male	0	742	1
4	2	0	0	0	0	1	1	Private	818	1019192	P2	10.7822	29.3158	0	0	0	0	0	0	1	0	0			P2	Female	0	743	1
4	1	0	0	0	0	0	1	Private	819	1019192	P2	10.7822	23.2434	0	0	0	0	0	0	0	0	0			P2	Female	0	744	1
4	1	0	0	0	0	0	1	Private	820	1019192	P2	10.7822	24.6354	0	0	0	0	0	0	1	0	0			P2	Female	0	745	1
4	2	0	0	0	0	0	1	Private	821	1019192	P2	10.7822	30.8416	0	0	0	0	0	0	0	0	0			P2	Male	0	746	1
5	2	0	0	0	0	0	1	Private	822	1019192	P2	10.7822	54.6162	0	0	0	0	0	0	0	0	0			P2	Male	0	747	1
5	2	0	0	0	1	1	1	Private	823	1019192	P2	10.7822	42.3185	0	0	0	0	0	0	1	0	0			P2	Female	0	748	1
2	2	0	0	0	1	0	1	Private	824	1019192	P2	10.7822	3.85525	0	0	0	0	0	0	1	0	0	Parental		P2	Male	0	749	1
4	2	0	0	0	0	1	1	Private	825	1019192	P2	10.7822	37.6694	0	0	0	0	0	0	1	0	0			P2	Male	0	750	1
3	2	0	0	0	0	0	1	Private	826	1019192	P2	10.7822	19.3635	0	0	0	0	0	0	0	0	0			P2	Male	0	751	1
5	2	0	0	0	0	0	1	Private	827	1019192	P2	10.7822	54.6858	0	0	0	0	0	0	0	0	0			P2	Male	0	752	1
6	2	0	0	0	0	0	1	Private	828	1019192	P2	10.7822	73.4073	0	0	0	0	0	0	0	0	0			P2	Male	0	753	1
5	2	0	0	0	0	0	1	Private	829	1019192	P2	10.7822	53.7324	0	0	0	0	0	0	1	0	0			P2	Male	0	754	1
4	1	0	0	0	0	1	1	Private	830	1019192	P2	10.7822	38.2911	0	0	0	0	0	0	1	0	0			P2	Male	0	755	1
6	2	0	1	0	0	0	1	Private	831	1019192	P2	10.7822	71.5274	1	1	0	0	0	1	1	0	0			P2	Male	0	756	1
4		0	0	0	0	0	1	Private	832	1019192	P2	10.7822	31.9934	0	0	0	0	0	0	0	0	0			P2	Female	0	757	1
5	1	0	0	0	0	1	1	Private	833	1019192	P2	10.7822	44.6941	0	0	0	0	0	0	1	0	0			P2	Female	0	758	1
6	2	0	0	0	0	0	1	Private	834	1019192	P2	10.7822	77.25	0	0	0	0	0	0	0	0	0			P2	Female	0	759	1
1	2	0	0	0	0	1	1	Private	835	1019192	P2	10.7822	0.818493	0	0	0	0	0	0	1	0	0	Parental		P2	Male	0	760	1
4	2	0	0	0	0	0	1	Private	836	1019192	P2	10.7822	34.0384	0	0	0	0	0	0	0	0	0			P2	Male	0	761	1
4	2	0	0	0	0	0	1	Private	837	1019192	P2	10.7822	22.455	0	0	0	0	0	0	0	0	0			P2	Female	0	762	1
4	1	0	0	0	1	1	1	Private	838	1019192	P2	10.7822	33.3909	0	0	0	0	0	0	1	0	0			P2	Female	0	763	1
3	1	0	0	0	1	1	1	Private	839	1019192	P2	10.7822	5.93037	0	0	0	0	0	0	1	0	0	Parental		P2	Female	0	764	1
5		0	0	0	1	0	1	Private	840	1019192	P2	10.7822	41.7719	0	0	0	0	0	0	1	0	0			P2	Female	0	765	1
4	2	0	0	0	1	1	1	Private	841	1019192	P2	10.7822	21.1968	0	0	0	0	0	0	1	0	0			P2	Female	0	766	1
5	2	0	0	0	0	1	1	Private	842	1019192	P2	10.7822	56.4046	0	0	0	0	0	0	1	0	0			P2	Male	0	767	1
4	1	0	0	0	0	0	1	Private	843	1019192	P2	10.7822	26.9073	0	0	0	0	0	0	1	0	0			P2	Female	0	768	1
4	3	0	0	0	0	0	1	Private	844	1019192	P2	10.7822	29.8416	0	0	0	0	0	0	0	0	0			P2	Male	0	769	1
4	2	0	0	0	0	1	1	Private	845	1019192	P2	10.7822	25.9304	0	0	0	0	0	0	1	0	0			P2	Male	0	770	1
5	3	0	0	0	0	0	1	Private	846	1019192	P2	10.7822	58.3416	0	0	0	0	0	0	1	0	0			P2	Male	0	771	1
5	2	0	0	0	0	0	1	Private	847	1019192	P2	10.7822	49.7938	0	0	0	0	0	0	0	0	0			P2	Male	0	772	1
5	2	0	0	0	0	0	1	Private	848	1019192	P2	10.7822	46.8662	0	0	0	0	0	0	0	0	0			P2	Male	0	773	1
4	2	0	0	0	0	1	1	Private	849	1019192	P2	10.7822	28.1272	0	0	0	0	0	0	1	0	0			P2	Female	0	774	1
4	3	0	0	0	0	0	1	Private	850	1019192	P2	10.7822	36.9934	0	0	0	0	0	0	1	0	0			P2	Female	0	775	1
6	2	0	0	0	1	0	1	Private	851	1019192	P2	10.7822	70.6776	0	0	0	0	0	0	1	0	0			P2	Female	0	776	1
5	3	0	0	0	0	0	1	Private	852	1019192	P2	10.7822	40.5521	0	0	0	0	0	0	0	0	0			P2	Female	0	777	1
5	3	0	0	0	0	0	1	Private	853	1019192	P2	10.7822	54.9358	0	0	0	0	0	0	0	0	0			P2	Female	0	778	1
5	2	0	1	0	0	0	1	Private	854	1019192	P2	10.7822	40.3333	0	0	0	0	0	0	1	0	0			P2	Female	0	779	1
6	2	0	0	0	1	1	1	Private	855	1019192	P2	10.7822	71.3075	0	0	0	0	0	0	1	0	0			P2	Female	0	780	1
4	2	0	0	0	0	0	0	Ministry Of Health	856	1019324	P1	5.25967	36.5247	0	0	0	0	0	0	0	0	0	Own	Secondary	P1	Male	0	781	0
4		0	0	0	0	0	0	Ministry Of Health	857	1019324	P1	5.25967	35.455	0	0	0	0	0	0	0	0	0	Own	Secondary	P1	Male	0	782	1
4	1	0	0	0	0	0	0	Ministry Of Health	858	1019324	P1	5.25967	28.8388	0	0	0	0	0	0	0	0	0	Own	Secondary	P1	Male	0	783	0
2	1	0	0	0	0	1	0	Ministry Of Health	859	1019324	P1	5.25967	2.31849	0	0	0	0	0	0	1	0	0	Parental	No formal	P1	Female	0	784	0
4	1	0	0	0	0	0	0	Ministry Of Health	860	1019324	P1	5.25967	38.2324	0	0	0	0	0	0	1	0	0	No income	Secondary	P1	Male	0	785	0
2	1	0	0	0	0	1	0	Ministry Of Health	861	1019324	P1	5.25967	2.15731	0	0	0	0	0	0	1	0	0	Parental	No formal	P1	Male	0	786	0
4	1	0	0	0	0	1	0	Ministry Of Health	862	1019324	P1	5.25967	21.8991	0	0	0	0	0	0	1	0	0	No income	Secondary	P1	Male	0	787	0
2	3	0	0	0	0	1	0	Ministry Of Health	863	1019324	P1	5.25967	1.5	0	0	0	0	0	0	1	0	0	Parental	No formal	P1	Female	0	788	0
1	1	0	0	0	0	1	0	Ministry Of Health	864	1019324	P1	5.25967	0.243379	0	0	0	0	0	0	1	0	0	Parental		P1	Male	0	789	1
1	1	0	0	0	0	1	0	Ministry Of Health	865	1019324	P1	5.25967	0.243379	0	0	0	0	0	0	1	0	0	Parental	No formal	P1	Male	0	790	0
4	2	0	0	0	0	1	0	Ministry Of Health	866	1019324	P1	5.25967	32.4249	0	0	0	0	0	0	1	0	0	No income	Secondary	P1	Male	0	791	0
2	1	0	0	0	0	0	0	Ministry Of Health	867	1019324	P1	5.25967	1.99886	0	0	0	0	0	0	1	0	0	Parental	No formal	P1	Female	0	792	0
4	3	0	0	0	0	1	0	Ministry Of Health	868	1019324	P1	5.25967	29.5137	0	0	0	0	0	0	1	0	0	No income	Secondary	P1	Male	0	793	0
4	1	0	0	0	0	0	0	Ministry Of Health	869	1019324	P1	5.25967	28.6463	0	0	0	0	0	0	0	0	0	Own	Secondary	P1	Male	0	794	0
1	2	0	0	0	0	0	0	Ministry Of Health	870	1019324	P1	5.25967	0.0860731	0	0	0	0	0	0	0	0	0	Parental	No formal	P1	Female	0	795	0
4	1	0	0	0	0	0	0	Ministry Of Health	871	1019324	P1	5.25967	31.6272	0	0	0	0	0	0	0	0	0	Own	Tertiary	P1	Male	0	796	0
3	3	0	0	0	0	0	0	Ministry Of Health	872	1019324	P1	5.25967	5.52192	0	0	0	0	0	0	1	0	0	Parental	Primary	P1	Female	0	797	0
1	3	0	0	0	0	1	0	Ministry Of Health	873	1019324	P1	5.25967	0.680365	0	0	0	0	0	0	1	0	0	Parental		P1	Male	0	798	1
4	3	0	0	0	0	0	0	Ministry Of Health	874	1019324	P1	5.25967	32.8607	0	0	0	0	0	0	0	0	0	Own	Tertiary	P1	Male	0	799	0
4	1	0	0	0	0	1	0	Ministry Of Health	875	1019324	P1	5.25967	26.1749	0	0	0	0	0	0	1	0	0	Own	Secondary	P1	Male	0	800	0
4	1	0	0	0	0	1	0	Ministry Of Health	876	1019324	P1	5.25967	27.3295	0	0	0	0	0	0	1	0	0	No income	Secondary	P1	Male	0	801	0
2	1	0	0	0	0	1	0	Ministry Of Health	877	1019324	P1	5.25967	1.68037	0	0	0	0	0	0	1	0	0	Parental	No formal	P1	Female	0	802	0
4		0	0	0	0	0	0	Ministry Of Health	878	1019324	P1	5.25967	27.2132	0	0	0	0	0	0	0	0	0	Own	Tertiary	P1	Male	0	803	1
4	3	0	0	0	0	1	0	Ministry Of Health	879	1019324	P1	5.25967	33.3799	0	0	0	0	0	0	1	0	0	Own	Secondary	P1	Male	0	804	0
4	1	0	0	0	0	0	0	Ministry Of Health	880	1019324	P1	5.25967	21.1354	0	0	0	0	0	0	0	0	0	Own	Secondary	P1	Male	0	805	0
6	3	0	0	0	0	1	0	Ministry Of Health	881	1019324	P1	5.25967	65.1409	0	0	0	0	0	0	1	0	0	No income	Primary	P1	Male	0	806	0
4	3	0	0	0	0	0	0	Ministry Of Health	882	1019324	P1	5.25967	34.955	0	0	0	0	0	0	0	0	0	No income	Primary	P1	Male	0	807	0
4	2	0	0	0	0	1	0	Ministry Of Health	883	1019324	P1	5.25967	32.761	0	0	0	0	0	0	1	0	0	Own	Tertiary	P1	Male	0	808	0
6	2	0	0	0	0	0	0	Ministry Of Health	884	1019324	P1	5.25967	61.8553	0	0	0	0	0	0	0	0	0	No income	Primary	P1	Female	0	809	0
6	2	0	0	0	0	0	0	Ministry Of Health	885	1019324	P1	5.25967	73.3635	0	0	0	0	0	0	1	0	0	No income	Primary	P1	Female	0	810	0
3	3	0	0	0	0	1	0	Ministry Of Health	886	1019324	P1	5.25967	11.7747	0	0	0	0	0	0	1	0	0	Parental	Primary	P1	Male	0	811	0
3	3	0	0	0	1	1	0	Ministry Of Health	887	1019324	P1	5.25967	9.5411	0	0	0	0	0	0	1	0	0	Parental	Primary	P1	Male	0	812	0
4	3	0	0	0	1	1	0	Ministry Of Health	888	1019324	P1	5.25967	37.5082	0	0	0	0	0	0	1	0	0	No income	Secondary	P1	Male	0	813	0
5	2	0	0	0	0	1	0	Ministry Of Health	889	1019324	P1	5.25967	43.324	0	0	0	0	0	0	1	0	0	Own	Secondary	P1	Male	0	814	0
4	3	0	0	0	0	0	0	Ministry Of Health	890	1019324	P1	5.25967	32.2105	0	0	0	0	0	0	1	0	0	Own	Secondary	P1	Female	0	815	0
3	2	0	0	0	0	0	0	Ministry Of Health	891	1019324	P1	5.25967	18.0548	0	0	0	0	0	0	0	0	0	No income	Secondary	P1	Female	0	816	0
3	2	0	0	0	0	0	0	Ministry Of Health	892	1019324	P1	5.25967	17.2242	0	0	0	0	0	0	1	0	0	No income	Secondary	P1	Male	0	817	0
6	3	0	0	0	0	0	0	Ministry Of Health	893	1019324	P1	5.25967	62.5795	0	0	0	0	0	0	0	0	0	No income	Secondary	P1	Female	0	818	0
3	1	0	0	0	0	0	0	Ministry Of Health	894	1019324	P1	5.25967	7.65731	0	0	0	0	0	0	1	0	0	Parental	Primary	P1	Female	0	819	0
4	3	0	0	0	0	0	0	Ministry Of Health	895	1019324	P1	5.25967	20.4167	0	0	0	0	0	0	0	0	0	No income	Secondary	P1	Male	0	820	0
5	3	0	0	0	0	0	0	Ministry Of Health	896	1019324	P1	5.25967	45.358	0	0	0	0	0	0	1	0	0	Own	No formal	P1	Male	0	821	0
3	3	0	0	0	0	1	0	Ministry Of Health	897	1019324	P1	5.25967	7.38265	0	0	0	0	0	0	1	0	0	Parental	Primary	P1	Female	0	822	0
3	3	0	0	0	0	0	0	Ministry Of Health	898	1019324	P1	5.25967	12.0329	0	0	0	0	0	0	1	0	0	Parental	Primary	P1	Female	0	823	0
6	3	0	0	0	0	0	0	Ministry Of Health	899	1019324	P1	5.25967	63.9386	0	0	0	0	0	0	0	0	0	Own	Secondary	P1	Female	0	824	0
5	3	0	0	0	0	0	0	Ministry Of Health	900	1019324	P1	5.25967	53.2489	0	0	0	0	0	0	1	0	0	No income	Primary	P1	Male	0	825	0
5	3	0	0	0	0	0	0	Ministry Of Health	901	1019324	P1	5.25967	49.4852	0	0	0	0	0	0	1	0	0	Own	Primary	P1	Female	0	826	0
3	3	0	0	0	1	1	0	Ministry Of Health	902	1019324	P1	5.25967	16.6776	0	0	0	0	0	0	1	0	0	No income	Secondary	P1	Female	0	827	0
5	3	0	0	0	1	0	0	Ministry Of Health	903	1019324	P1	5.25967	47.4797	0	0	0	0	0	0	0	0	0	Own	Primary	P1	Female	0	828	0
5	3	0	0	0	1	1	0	Ministry Of Health	904	1019324	P1	5.25967	45.8635	0	0	0	0	0	0	1	0	0	Own	Secondary	P1	Female	0	829	0
5	2	0	0	0	0	0	0	Ministry Of Health	905	1019324	P1	5.25967	46.7461	0	0	0	0	0	0	1	0	0	Own	Secondary	P1	Male	0	830	0
4	2	0	0	0	0	1	0	Ministry Of Health	906	1019324	P1	5.25967	32.6968	0	0	0	0	0	0	1	0	0	Own	Tertiary	P1	Female	0	831	0
3	3	0	0	0	1	1	0	Ministry Of Health	907	1019324	P1	5.25967	14.3963	0	0	0	0	0	0	1	0	0	No income	Secondary	P1	Female	0	832	0
3	1	0	0	0	0	0	0	Ministry Of Health	908	1019324	P1	5.25967	13.9331	0	0	0	0	0	0	1	0	0	Parental	Secondary	P1	Female	0	833	0
3	2	0	0	0	0	1	0	Ministry Of Health	909	1019324	P1	5.25967	12.0998	0	0	0	0	0	0	1	0	0	Parental	Secondary	P1	Female	0	834	0
5	1	0	0	0	0	0	0	Ministry Of Health	910	1019324	P1	5.25967	43.9989	0	0	0	0	0	0	1	0	0	Own	Secondary	P1	Female	0	835	0
3	1	0	0	0	0	0	0	Ministry Of Health	911	1019324	P1	5.25967	14.8552	0	0	0	0	0	0	0	0	0	No income	Secondary	P1	Female	0	836	0
4	3	0	0	0	0	0	0	Ministry Of Health	912	1019324	P1	5.25967	22.9961	0	0	0	0	0	0	0	0	0	Own	Secondary	P1	Female	0	837	0
3	1	0	0	0	0	0	0	Ministry Of Health	913	1019324	P1	5.25967	14.4715	0	0	0	0	0	0	0	0	0	No income	Secondary	P1	Female	0	838	0
3	3	0	0	0	0	1	0	Ministry Of Health	914	1019324	P1	5.25967	6.11895	0	0	0	0	0	0	1	0	0	Parental	Primary	P1	Female	0	839	0
3	3	0	0	0	0	1	0	Ministry Of Health	915	1019324	P1	5.25967	13.8744	0	0	0	0	0	0	1	0	0	Parental	Secondary	P1	Male	0	840	0
3	1	0	0	0	0	1	0	Ministry Of Health	916	1019324	P1	5.25967	9.07945	0	0	0	0	0	0	1	0	0	Parental	Primary	P1	Female	0	841	0
6	2	0	0	0	0	0	0	Ministry Of Health	917	1019324	P1	5.25967	71.2023	0	0	0	0	0	0	0	0	0	No income	Primary	P1	Male	0	842	0
4	1	0	0	0	0	0	0	Ministry Of Health	918	1019324	P1	5.25967	27.1299	0	0	0	0	0	0	1	0	0	Own	Secondary	P1	Female	0	843	0
5	3	0	0	0	0	0	0	Ministry Of Health	919	1019324	P1	5.25967	45.4715	0	0	0	0	0	0	1	0	0	Own	Primary	P1	Male	0	844	0
5	1	0	0	0	0	0	0	Ministry Of Health	920	1019324	P1	5.25967	51.3635	0	0	0	0	0	0	0	0	0	Own	Primary	P1	Female	0	845	0
6	1	0	0	0	0	0	0	Ministry Of Health	921	1019324	P1	5.25967	69.4073	0	0	0	0	0	0	0	0	0	No income	No formal	P1	Male	0	846	0
5	1	0	0	0	0	0	0	Ministry Of Health	922	1019324	P1	5.25967	43.8498	0	0	0	0	0	0	0	0	0	Own	Primary	P1	Female	0	847	0
5	2	0	0	0	0	0	0	Ministry Of Health	923	1019324	P1	5.25967	56.2324	0	0	0	0	0	0	0	0	0	Own	Secondary	P1	Female	0	848	0
6	2	0	0	0	0	0	0	Ministry Of Health	924	1019324	P1	5.25967	84.8854	0	0	0	0	0	0	0	0	0	No income	Primary	P1	Male	0	849	0
6	3	0	0	0	0	0	0	Ministry Of Health	925	1019324	P1	5.25967	69.7461	0	0	0	0	0	0	0	0	0	No income	Primary	P1	Male	0	850	0
3	3	0	0	0	0	0	0	Ministry Of Health	926	1019324	P1	5.25967	13.347	0	0	0	0	0	0	0	0	0	Parental	Secondary	P1	Female	0	851	0
3	2	0	0	0	0	1	0	Ministry Of Health	927	1019324	P1	5.25967	17.4578	0	0	0	0	0	0	1	0	0	No income	Tertiary	P1	Male	0	852	0
3	1	0	0	0	0	0	0	Ministry Of Health	928	1019324	P1	5.25967	10.6244	0	0	0	0	0	0	1	0	0	Parental	Primary	P1	Male	0	853	0
4	3	0	0	0	0	0	0	Ministry Of Health	929	1019324	P1	5.25967	35.1107	0	0	0	0	0	0	0	0	0	Own	No formal	P1	Male	0	854	0
6	2	0	0	0	0	0	0	Ministry Of Health	930	1019324	P1	5.25967	88.2132	0	0	0	0	0	0	1	0	0	No income	No formal	P1	Male	0	855	0
5	2	0	0	0	0	0	0	Ministry Of Health	931	1019324	P1	5.25967	55.7692	0	0	0	0	0	0	0	0	0	Own	Primary	P1	Female	0	856	0
6	2	0	0	0	0	0	0	Ministry Of Health	932	1019324	P1	5.25967	72.6244	0	0	0	0	0	0	0	0	0	Own	Primary	P1	Female	0	857	0
6	2	0	0	0	0	1	0	Ministry Of Health	933	1019324	P1	5.25967	84.3185	0	0	0	0	0	0	0	0	0	No income	No formal	P1	Female	0	858	0
5	2	0	0	0	0	1	0	Ministry Of Health	934	1019324	P1	5.25967	54.1518	0	0	0	0	0	0	1	0	0	Own	Secondary	P1	Male	0	859	0
5	1	0	0	0	0	0	0	Ministry Of Health	935	1019324	P1	5.25967	47.9715	0	0	0	0	0	0	0	0	0	Own	Tertiary	P1	Male	0	860	0
5	3	0	0	0	0	0	0	Ministry Of Health	936	1019324	P1	5.25967	52.4167	0	0	0	0	0	0	0	0	0	Own	Primary	P1	Male	0	861	0
5	2	0	0	0	0	0	0	Ministry Of Health	937	1019324	P1	5.25967	51.8936	0	0	0	0	0	0	1	0	0	Own	Secondary	P1	Male	0	862	0
3	1	0	0	0	0	1	0	Ministry Of Health	938	1019324	P1	5.25967	15.3158	0	0	0	0	0	0	1	0	0	No income	Secondary	P1	Female	0	863	0
4	2	0	0	0	0	1	0	Ministry Of Health	939	1019324	P1	5.25967	36.66	0	0	0	0	0	0	1	0	0	Own	Secondary	P1	Male	0	864	0
3	3	0	0	0	0	1	0	Ministry Of Health	940	1019324	P1	5.25967	9.75822	0	0	0	0	0	0	1	0	0	Parental	Primary	P1	Male	0	865	0
3	1	0	0	0	0	1	0	Ministry Of Health	941	1019324	P1	5.25967	11.2555	0	0	0	0	0	0	1	0	0	Parental	Secondary	P1	Female	0	866	0
3	1	0	0	0	0	1	0	Ministry Of Health	942	1019324	P1	5.25967	14.4358	0	0	0	0	0	0	1	0	0	No income	Secondary	P1	Female	0	867	0
5	3	0	0	0	0	0	0	Ministry Of Health	943	1019324	P1	5.25967	56.9934	0	0	0	0	0	0	1	0	0	Own	Secondary	P1	Female	0	868	0
6	2	0	0	0	0	0	0	Ministry Of Health	944	1019324	P1	5.25967	61.2692	0	0	0	0	0	0	0	0	0	Own	No formal	P1	Male	0	869	0
4	2	0	0	0	0	1	0	Ministry Of Health	945	1019324	P1	5.25967	39.3021	0	0	0	0	0	0	1	0	0	Own	Primary	P1	Male	0	870	0
5	3	0	0	0	0	0	0	Ministry Of Health	946	1019324	P1	5.25967	49.7434	0	0	0	0	0	0	0	0	0	No income	Primary	P1	Male	0	871	0
3	3	0	0	0	0	0	0	Ministry Of Health	947	1019324	P1	5.25967	7.0274	0	0	0	0	0	0	0	0	0	Parental	Primary	P1	Female	0	872	0
3	2	0	0	0	0	0	0	Ministry Of Health	948	1019324	P1	5.25967	15.7461	0	0	0	0	0	0	1	0	0	No income	Secondary	P1	Female	0	873	0
4	1	0	0	0	0	0	0	Ministry Of Health	949	1019324	P1	5.25967	36.6968	0	0	0	0	0	0	0	0	0			P1	Male	0	874	1
4	3	0	0	0	0	1	0	Ministry Of Health	950	1019324	P1	5.25967	22.5384	0	0	0	0	0	0	1	0	0	Own	Secondary	P1	Male	0	875	0
3	3	0	0	0	0	1	0	Ministry Of Health	951	1019324	P1	5.25967	11.9687	0	0	0	0	0	0	1	0	0	Parental	Secondary	P1	Female	0	876	0
5	3	0	0	0	0	0	0	Ministry Of Health	952	1019324	P1	5.25967	42.5274	0	0	0	0	0	0	0	0	0	No income	Secondary	P1	Male	0	877	0
6	2	0	0	0	0	0	0	Ministry Of Health	953	1019324	P1	5.25967	66.2719	0	0	0	0	0	0	0	0	0	Own	Primary	P1	Female	0	878	0
5	3	0	0	0	0	0	0	Ministry Of Health	954	1019324	P1	5.25967	45.2406	0	0	0	0	0	0	0	0	0	Own	Secondary	P1	Female	0	879	0
6	3	0	0	0	0	0	0	Ministry Of Health	955	1019324	P1	5.25967	65.1135	0	0	0	0	0	0	0	0	0	No income	No formal	P1	Male	0	880	0
5	3	0	0	0	0	0	0	Ministry Of Health	956	1019324	P1	5.25967	42.9715	0	0	0	0	0	0	0	0	0	No income	Secondary	P1	Male	0	881	0
6	2	0	0	0	0	0	0	Ministry Of Health	957	1019324	P1	5.25967	73.7215	0	0	0	0	0	0	1	0	0	Own	Primary	P1	Female	0	882	0
6	1	0	0	0	0	0	0	Ministry Of Health	958	1019324	P1	5.25967	62.4797	0	0	0	0	0	0	0	0	0	Own	Primary	P1	Female	0	883	0
5	2	0	0	0	0	0	0	Ministry Of Health	959	1019324	P1	5.25967	58.0164	0	0	0	0	0	0	0	0	0	Own	Secondary	P1		0	884	1
5	3	0	0	0	0	0	0	Ministry Of Health	960	1019324	P1	5.25967	48.2856	0	0	0	0	0	0	1	0	0	Own	Secondary	P1	Female	0	885	0
6	2	0	0	0	0	0	0	Ministry Of Health	961	1019324	P1	5.25967	65.8635	0	0	0	0	0	0	0	0	0	No income	No formal	P1	Male	0	886	0
5	3	0	0	0	0	0	0	Ministry Of Health	962	1019324	P1	5.25967	40.6655	0	0	0	0	0	0	1	0	0	Own	Primary	P1	Male	0	887	0
6	1	0	0	0	0	0	0	Ministry Of Health	963	1019324	P1	5.25967	67.1409	0	0	0	0	0	0	1	0	0	Own	Primary	P1	Female	0	888	0
3	3	0	0	0	0	1	0	Ministry Of Health	964	1019324	P1	5.25967	6.12169	0	0	0	0	0	0	1	0	0	Parental	Primary	P1	Male	0	889	0
2	3	0	0	0	0	1	0	Ministry Of Health	965	1019324	P1	5.25967	3.46598	0	0	0	0	0	0	1	0	0	Parental		P1	Male	0	890	1
2	2	0	0	0	0	0	0	Ministry Of Health	966	1019324	P1	5.25967	1.38539	0	0	0	0	0	0	0	0	0	Parental		P1	Male	0	891	1
4	1	0	0	0	0	0	0	Ministry Of Health	967	1019324	P1	5.25967	25.6995	0	0	0	0	0	0	0	0	0	Own	Secondary	P1	Male	0	892	0
4	1	0	0	0	0	0	0	Ministry Of Health	968	1019324	P1	5.25967	36.6968	0	0	0	0	0	0	0	0	0	No income	Secondary	P1	Male	0	893	0
4	3	0	0	0	0	0	0	Ministry Of Health	969	1019324	P1	5.25967	25.1831	0	0	0	0	0	0	0	0	0	No income	Secondary	P1	Male	0	894	0
2	3	0	0	0	0	0	0	Ministry Of Health	970	1019324	P1	5.25967	4.29931	0	0	0	0	0	0	0	0	0	Parental		P1	Male	0	895	1
4	2	0	0	0	0	0	0	Ministry Of Health	971	1019324	P1	5.25967	37.6518	0	0	0	0	0	0	0	0	0	Own	Tertiary	P1	Male	0	896	0
2	3	0	0	0	0	0	0	Ministry Of Health	972	1019324	P1	5.25967	3.46598	0	0	0	0	0	0	0	0	0	Parental		P1	Male	0	897	1
2	3	0	0	0	0	1	0	Ministry Of Health	973	1019324	P1	5.25967	4.91667	0	0	0	0	0	0	1	0	0	Parental		P1	Female	0	898	1
3	2	0	0	0	0	1	0	Ministry Of Health	974	1019324	P1	5.25967	18.3267	0	0	0	0	0	0	1	0	0	Own	Secondary	P1	Female	0	899	0
1	3	0	0	0	0	0	0	Ministry Of Health	975	1019324	P1	5.25967	0.0410959	0	0	0	0	0	0	0	0	0	Parental	No formal	P1	Female	0	900	0
1	1	0	0	0	0	1	0	Ministry Of Health	976	1019324	P1	5.25967	0.666667	0	0	0	0	0	0	1	0	0	Parental	No formal	P1	Female	0	901	0
4	3	0	0	0	0	0	0	Ministry Of Health	977	1019324	P1	5.25967	36.3607	0	0	0	0	0	0	0	0	0	Own	Tertiary	P1	Male	0	902	0
2	3	0	0	0	0	1	0	Ministry Of Health	978	1019324	P1	5.25967	3.82671	0	0	0	0	0	0	1	0	0	Parental		P1	Female	0	903	1
1	3	0	0	0	0	1	0	Ministry Of Health	979	1019324	P1	5.25967	0.610731	0	0	0	0	0	0	1	0	0	Parental		P1	Male	0	904	1
5	2	0	0	0	0	0	0	Ministry Of Health	980	1019324	P1	5.25967	59.4167	0	0	0	0	0	0	0	0	0	Own	Secondary	P1	Female	0	905	0
3	1	0	0	0	0	1	0	Ministry Of Health	981	1019324	P1	5.25967	14.0384	0	0	0	0	0	0	1	0	0		Secondary	P1	Female	0	906	1
6	2	0	0	0	0	0	0	Ministry Of Health	982	1019324	P1	5.25967	89.1299	0	0	0	0	0	0	0	0	0	No income	No formal	P1	Male	0	907	0
3	3	0	0	0	0	0	0	Ministry Of Health	983	1019324	P1	5.25967	18.3991	0	0	0	0	0	0	0	0	0	Own	Secondary	P1	Male	0	908	0
5	3	0	0	0	0	0	0	Ministry Of Health	984	1019324	P1	5.25967	42.6244	0	0	0	0	0	0	0	0	0	Own	Secondary	P1	Male	0	909	0
6	2	0	0	0	0	1	0	Ministry Of Health	985	1019324	P1	5.25967	79.5998	0	0	0	0	0	0	1	0	0	No income	No formal	P1	Male	0	910	0
4		0	0	0	0	0	0	Ministry Of Health	986	1019337	R1	5.37581	39.1326	0	0	0	0	0	0	0	0	0	No income	Primary	R1	Male	0	911	1
3	2	0	0	0	0	1	0	Ministry Of Health	987	1019337	R1	5.37581	14.2187	0	0	0	0	0	0	1	0	0	No income	Secondary	R1	Female	0	912	0
6	1	0	0	0	0	0	0	Ministry Of Health	988	1019337	R1	5.37581	69.6463	0	0	0	0	0	0	0	0	0	Own	Primary	R1	Female	0	913	0
3	1	0	0	0	0	0	0	Ministry Of Health	989	1019337	R1	5.37581	14.41	0	0	0	0	0	0	1	0	0	No income	Secondary	R1	Female	0	914	0
5	1	0	0	0	0	0	0	Ministry Of Health	990	1019337	R1	5.37581	52.6162	0	0	0	0	0	0	0	0	0	Own	Primary	R1	Male	0	915	0
6	1	0	0	0	0	0	0	Ministry Of Health	991	1019337	R1	5.37581	67.3607	0	0	0	0	0	0	0	0	0	Own	Primary	R1	Female	0	916	0
6	1	0	0	0	0	0	0	Ministry Of Health	992	1019337	R1	5.37581	69.4769	0	0	0	0	0	0	0	0	0	Own	Primary	R1	Female	0	917	0
6	1	0	0	0	0	0	0	Ministry Of Health	993	1019337	R1	5.37581	62.4358	0	0	0	0	0	0	0	0	0	Own	Primary	R1	Female	0	918	0
5	1	0	0	0	0	0	0	Ministry Of Health	994	1019337	R1	5.37581	45.6968	0	0	0	0	0	0	1	0	0	Own	Secondary	R1	Female	0	919	0
4	1	0	0	0	0	1	0	Ministry Of Health	995	1019337	R1	5.37581	32.3158	0	0	0	0	0	0	1	0	0	Own	Tertiary	R1	Female	0	920	0
4	1	0	0	0	1	0	0	Ministry Of Health	996	1019337	R1	5.37581	23.4578	0	0	0	0	0	0	1	0	0	Own	Secondary	R1	Male	0	921	0
4	1	0	0	0	0	0	0	Ministry Of Health	997	1019337	R1	5.37581	20.9331	0	0	0	0	0	0	0	0	0	No income	Secondary	R1	Male	0	922	0
4	1	0	0	0	0	0	0	Ministry Of Health	998	1019337	R1	5.37581	29.6025	0	0	0	0	0	0	0	0	0	Own	Secondary	R1	Male	0	923	0
4	1	0	0	0	0	0	0	Ministry Of Health	999	1019337	R1	5.37581	27.0384	0	0	0	0	0	0	0	0	0	No income	Secondary	R1	Male	0	924	0
4	1	0	0	0	0	0	0	Ministry Of Health	1000	1019337	R1	5.37581	30.9304	0	0	0	0	0	0	0	0	0	Own	Tertiary	R1	Male	0	925	0
4	1	0	0	0	0	0	0	Ministry Of Health	1001	1019337	R1	5.37581	39.4605	0	0	0	0	0	0	0	0	0	Own	Secondary	R1	Male	0	926	0
4	1	0	0	0	0	0	0	Ministry Of Health	1002	1019337	R1	5.37581	26.3909	0	0	0	0	0	0	0	0	0	Own	Secondary	R1	Male	0	927	0
6	1	0	0	0	0	0	0	Ministry Of Health	1003	1019337	R1	5.37581	61.3717	0	0	0	0	0	0	0	0	0	Own	Secondary	R1	Male	0	928	0
4	1	0	0	0	0	1	0	Ministry Of Health	1004	1019337	R1	5.37581	25.0055	0	0	0	0	0	0	1	0	0	No income	Secondary	R1	Male	0	929	0
5	1	0	0	0	0	0	0	Ministry Of Health	1005	1019337	R1	5.37581	40.3103	0	0	0	0	0	0	0	0	0	No income	Secondary	R1	Male	0	930	0
5	1	0	0	0	0	0	0	Ministry Of Health	1006	1019337	R1	5.37581	51.7856	0	0	0	0	0	0	0	0	0	No income	Primary	R1	Male	0	931	0
4	1	0	0	0	0	0	0	Ministry Of Health	1007	1019337	R1	5.37581	38.5916	0	0	0	0	0	0	0	0	0	No income	Tertiary	R1	Female	0	932	0
4	1	0	0	0	0	1	0	Ministry Of Health	1008	1019337	R1	5.37581	36.7379	0	0	0	0	0	0	1	0	0	Own	Tertiary	R1	Female	0	933	0
5	4	0	0	0	0	0	0	Ministry Of Health	1009	1019337	R1	5.37581	54.41	0	0	0	0	0	0	0	0	0	Own	Primary	R1	Male	0	934	0
5	1	0	0	0	0	0	0	Ministry Of Health	1010	1019337	R1	5.37581	58.8991	0	0	0	0	0	0	0	0	0	Own	Primary	R1	Male	0	935	0
4	1	0	0	0	0	1	0	Ministry Of Health	1011	1019337	R1	5.37581	33.3689	0	0	0	0	0	0	1	0	0	Own	Secondary	R1	Male	0	936	0
6	4	0	0	0	0	0	0	Ministry Of Health	1012	1019337	R1	5.37581	74.2582	0	0	0	0	0	0	0	0	0	Own	Primary	R1	Female	0	937	0
5	1	0	0	0	0	0	0	Ministry Of Health	1013	1019337	R1	5.37581	43.4715	0	0	0	0	0	0	0	0	0	Own	Secondary	R1	Male	0	938	0
5	1	0	0	0	0	0	0	Ministry Of Health	1014	1019337	R1	5.37581	46.0685	0	0	0	0	0	0	0	0	0	Own		R1	Male	0	939	1
5	1	0	0	0	0	0	0	Ministry Of Health	1015	1019337	R1	5.37581	55.7637	0	0	0	0	0	0	0	0	0	Own	Tertiary	R1	Female	0	940	0
6	2	0	0	0	0	0	0	Ministry Of Health	1016	1019337	R1	5.37581	73.6053	0	0	0	0	0	0	0	0	0	Own	Tertiary	R1	Female	0	941	0
6	2	0	0	0	0	0	0	Ministry Of Health	1017	1019337	R1	5.37581	67.097	0	0	0	0	0	0	0	0	0	Own	Tertiary	R1	Female	0	942	0
2	1	0	0	0	0	1	0	Ministry Of Health	1018	1019337	R1	5.37581	1.5137	0	0	0	0	0	0	1	0	0	Parental	No formal	R1	Female	0	943	0
4	1	0	0	0	0	0	0	Ministry Of Health	1019	1019337	R1	5.37581	25.7884	0	0	0	0	0	0	1	0	0	Own	Primary	R1	Male	0	944	0
4	1	0	0	0	0	0	0	Ministry Of Health	1020	1019337	R1	5.37581	31.966	0	0	0	0	0	0	0	0	0		Tertiary	R1	Female	0	945	1
6	2	0	0	0	0	0	1	Private	1021	1019205	P2	11.0358	66.8991	0	0	0	0	0	0	0	0	0	Own	No formal	P2	Female	0	946	0
4	2	0	1	0	1	1	1	Private	1022	1019205	P2	11.0358	31.4523	0	0	0	0	0	0	1	0	0	Own	Secondary	P2	Female	0	947	0
2	3	0	0	0	1	1	1	Private	1023	1019205	P2	11.0358	4.34429	0	0	0	0	0	0	0	0	0	Parental	No formal	P2	Female	0	948	0
4	2	0	0	0	1	0	1	Private	1024	1019205	P2	11.0358	22.8909	0	0	0	0	0	0	1	0	0	Own	Secondary	P2	Male	0	949	0
5	3	0	0	0	0	1	1	Private	1025	1019205	P2	11.0358	40.6381	0	0	0	0	0	0	1	0	0	Own	Secondary	P2	Male	0	950	0
5	2	0	1	0	0	1	1	Private	1026	1019205	P2	11.0358	42.0411	0	0	0	0	0	0	1	0	0	Own	Secondary	P2	Female	0	951	0
5	2	0	0	0	0	0	1	Private	1027	1019205	P2	11.0358	56.8498	0	0	0	0	0	0	0	0	0	Own	Secondary	P2	Female	0	952	0
3	2	0	0	0	0	1	1	Private	1028	1019205	P2	11.0358	18.3295	0	0	0	0	0	0	1	0	0	No income	Secondary	P2	Female	0	953	0
5	2	0	0	0	0	0	1	Private	1029	1019205	P2	11.0358	47.6491	0	0	0	0	0	0	0	0	0	Own	Tertiary	P2	Male	0	954	0
5	2	0	0	0	0	0	1	Private	1030	1019205	P2	11.0358	42.6628	0	0	0	0	0	0	1	0	0	Own	Secondary	P2	Female	0	955	0
6	2	0	0	0	0	1	1	Private	1031	1019205	P2	11.0358	69.4605	0	0	0	0	0	0	1	0	0	No income	No formal	P2	Male	0	956	0
4		0	0	0	1	0	1	Private	1032	1019205	P2	11.0358	31	0	0	0	0	0	0	0	0	0	Own	Secondary	P2	Male	0	957	1
5	2	0	0	0	0	1	1	Private	1033	1019205	P2	11.0358	57.8443	0	0	0	0	0	0	1	0	0	Own	Primary	P2	Male	0	958	0
4	2	0	0	0	0	1	1	Private	1034	1019205	P2	11.0358	33.0833	0	0	0	0	0	0	1	0	0	Own	Tertiary	P2	Male	0	959	0
5	2	0	1	0	1	1	1	Private	1035	1019205	P2	11.0358	53.8048	0	0	0	0	0	0	1	0	0	No income	Secondary	P2	Male	0	960	0
4	2	0	0	0	0	1	1	Private	1036	1019205	P2	11.0358	23.1272	0	0	0	0	0	0	1	0	0	Own	Secondary	P2	Male	0	961	0
3	2	0	0	0	0	0	1	Private	1037	1019205	P2	11.0358	13.6518	0	0	0	0	0	0	0	0	0	Parental	Primary	P2	Male	0	962	0
3	1	0	0	0	0	0	0	Ministry Of Health	1101	1019312	N1	10.0503	9	0	0	0	0	0	0	1	0	0	Parental	Primary	N1	Female	0	963	0
6	1	0	0	0	0	0	0	Ministry Of Health	1102	1019312	N1	10.0503	75.705	0	0	0	0	0	0	0	0	0	No income	Secondary	N1	Male	0	964	0
6	1	0	0	0	0	0	0	Ministry Of Health	1103	1019312	N1	10.0503	71.7352	0	0	0	0	0	0	0	0	0	No income	Secondary	N1	Male	0	965	0
5	1	0	0	0	0	0	0	Ministry Of Health	1104	1019312	N1	10.0503	43.5247	0	0	0	0	0	0	0	0	0	Own	Secondary	N1	Male	0	966	0
4	1	0	0	0	0	0	0	Ministry Of Health	1105	1019312	N1	10.0503	34.3744	0	0	0	0	0	0	0	0	0	Own	Secondary	N1	Male	0	967	0
3	1	0	0	0	0	1	0	Ministry Of Health	1106	1019312	N1	10.0503	13.6858	0	0	0	0	0	0	1	0	0	Parental	Secondary	N1	Male	0	968	0
5	1	0	0	0	0	0	0	Ministry Of Health	1107	1019312	N1	10.0503	54.9073	0	0	0	0	0	0	0	0	0	Own	Primary	N1	Male	0	969	0
3	1	0	0	0	0	0	0	Ministry Of Health	1108	1019312	N1	10.0503	14.3963	0	0	0	0	0	0	1	0	0	No income	Secondary	N1	Male	0	970	0
6	1	0	0	0	0	0	0	Ministry Of Health	1109	1019312	N1	10.0503	74.8443	0	0	0	0	0	0	0	0	0	No income	Primary	N1	Male	0	971	0
3	1	0	0	0	0	1	0	Ministry Of Health	1110	1019312	N1	10.0503	13.216	0	0	0	0	0	0	1	0	0	Parental	Primary	N1	Male	0	972	0
4	1	0	0	0	0	0	0	Ministry Of Health	1111	1019312	N1	10.0503	23.011	0	0	0	0	0	0	0	0	0	Own	Tertiary	N1	Male	0	973	0
3		0	0	0	0	0	0	Ministry Of Health	1112	1019312	N1	10.0503	18.9358	0	0	0	0	0	0	1	0	0		Tertiary	N1	Male	0	974	1
4	1	0	0	1	0	1	0	Ministry Of Health	1113	1019312	N1	10.0503	39.3991	0	1	1	0	0	0	1	0	0	Own	Secondary	N1	Female	0	975	0
5	1	0	0	0	0	1	0	Ministry Of Health	1114	1019312	N1	10.0503	53.2023	0	0	0	0	0	0	1	0	0	Own	Secondary	N1	Female	0	976	0
6	1	0	0	0	0	0	0	Ministry Of Health	1115	1019312	N1	10.0503	66.347	0	0	0	0	0	0	0	0	0	Own	Primary	N1	Female	0	977	0
6	1	0	0	0	0	0	0	Ministry Of Health	1116	1019312	N1	10.0503	65.6463	0	0	0	0	0	0	0	0	0	Own	Primary	N1	Female	0	978	0
5	1	0	0	0	0	0	0	Ministry Of Health	1117	1019312	N1	10.0503	58.6655	0	0	0	0	0	0	0	0	0	Own	Primary	N1	Male	0	979	0
3	1	0	0	0	1	0	0	Ministry Of Health	1118	1019312	N1	10.0503	7.76096	0	0	0	0	0	0	1	0	0	Parental	Primary	N1	Male	0	980	0
6	1	0	0	0	0	0	0	Ministry Of Health	1119	1019266	J1	8.91473	63.108	0	0	0	0	0	0	0	0	0	No income	Primary	J1	Male	0	981	0
5	1	0	0	0	0	0	0	Ministry Of Health	1120	1019266	J1	8.91473	56.1326	0	0	0	0	0	0	0	0	0	Own	Secondary	J1	Male	0	982	0
4	1	0	0	0	0	0	0	Ministry Of Health	1121	1019266	J1	8.91473	28.6463	0	0	0	0	0	0	0	0	0	No income	Secondary	J1	Male	0	983	0
5	2	0	0	0	0	0	0	Ministry Of Health	1122	1019266	J1	8.91473	56.1272	0	0	0	0	0	0	0	0	0	No income	Primary	J1	Female	0	984	0
3	1	0	0	0	0	0	0	Ministry Of Health	1123	1019266	J1	8.91473	13.261	0	0	0	0	0	0	1	0	0	Parental	Primary	J1	Female	0	985	0
4	1	0	0	0	0	0	0	Ministry Of Health	1124	1019266	J1	8.91473	28.1053	0	0	0	0	0	0	0	0	0	No income	Secondary	J1	Male	0	986	0
5	2	0	0	0	0	1	0	Ministry Of Health	1125	1019266	J1	8.91473	46.9879	0	0	0	0	0	0	1	0	0	Own	Primary	J1	Female	0	987	0
4	4	0	0	0	0	0	0	Ministry Of Health	1126	1019266	J1	8.91473	30.2434	0	0	0	0	0	0	0	0	0	No income	No formal	J1	Male	0	988	0
5	2	0	0	0	0	0	0	Ministry Of Health	1127	1019266	J1	8.91473	53.4687	0	0	0	0	0	0	0	0	0	Own	No formal	J1	Female	0	989	0
5	3	0	0	0	0	0	0	Ministry Of Health	1128	1019266	J1	8.91473	50.8185	0	0	0	0	0	0	0	0	0	Own	Primary	J1	Male	0	990	0
5	1	0	0	0	0	0	0	Ministry Of Health	1129	1019266	J1	8.91473	56.0164	0	0	0	0	0	0	0	0	0	Own	No formal	J1	Female	0	991	0
6	2	0	0	0	0	0	0	Ministry Of Health	1130	1019266	J1	8.91473	71.9934	0	0	0	0	0	0	0	0	0	Own	Primary	J1	Female	0	992	0
3	4	0	0	0	0	0	0	Ministry Of Health	1131	1019266	J1	8.91473	17.7993	0	0	0	0	0	0	0	0	0	Own	Primary	J1	Male	0	993	0
4		0	0	0	0	0	0	Ministry Of Health	1132	1019266	J1	8.91473	31.7297	0	0	0	0	0	0	0	0	0	Own	No formal	J1	Male	0	994	1
6	1	0	0	0	0	0	0	Ministry Of Health	1133	1019266	J1	8.91473	62.7379	0	0	0	0	0	0	0	0	0	Own	Primary	J1	Male	0	995	0
5	4	0	0	0	0	0	0	Ministry Of Health	1134	1019266	J1	8.91473	53.4046	0	0	0	0	0	0	1	0	0	Own	No formal	J1	Female	0	996	0
6	2	0	0	0	0	0	0	Ministry Of Health	1135	1019266	J1	8.91473	78.3498	0	0	0	0	0	0	1	0	0	Own	No formal	J1	Male	0	997	0
5		0	0	0	0	0	0	Ministry Of Health	1136	1019266	J1	8.91473	43.2829	0	0	0	0	0	0	1	0	0	Own	Secondary	J1	Male	0	998	1
4	1	0	0	0	0	0	0	Ministry Of Health	1137	1019266	J1	8.91473	23.7637	0	0	0	0	0	0	0	0	0	Own	Secondary	J1	Male	0	999	0
4	1	0	0	0	0	0	0	Ministry Of Health	1138	1019266	J1	8.91473	25.7269	0	0	0	0	0	0	0	0	0	Own	Tertiary	J1	Male	0	1000	0
5	1	0	0	0	0	0	0	Ministry Of Health	1139	1019266	J1	8.91473	59.9632	0	0	0	0	0	0	0	0	0	Own	Secondary	J1	Male	0	1001	0
4	4	0	0	0	0	0	0	Ministry Of Health	1140	1019266	J1	8.91473	39.6053	0	0	0	0	0	0	0	0	0	Own	No formal	J1	Male	0	1002	0
4	2	0	0	0	0	1	0	Ministry Of Health	1141	1019266	J1	8.91473	28.6886	0	0	0	0	0	0	1	0	0	Own	Secondary	J1	Male	0	1003	0
4	1	0	0	0	0	1	0	Ministry Of Health	1142	1019266	J1	8.91473	28.8388	0	0	0	0	0	0	1	0	0	Own	Secondary	J1	Male	0	1004	0
5	1	0	0	0	0	1	0	Ministry Of Health	1143	1019266	J1	8.91473	43.2379	0	0	0	0	0	0	1	0	0	Own	Primary	J1	Male	0	1005	0
3	1	0	0	0	0	1	0	Ministry Of Health	1144	1019266	J1	8.91473	11.2461	0	0	0	0	0	0	1	0	0	Parental		J1	Male	0	1006	1
5	3	1	1	1	0	0	0	Ministry Of Health	1145	1019266	J1	8.91473	52.0438	0	1	0	1	0	0	1	0	0	Own	Primary	J1	Male	0	1007	0
4	2	0	0	0	0	0	0	Ministry Of Health	1146	1019266	J1	8.91473	31.7379	0	0	0	0	0	0	0	0	0	Own	Secondary	J1	Male	0	1008	0
4		0	0	0	0	0	0	Ministry Of Health	1147	1019266	J1	8.91473	20.7078	0	0	0	0	0	0	0	0	0	Own	Secondary	J1	Male	0	1009	1
6	2	0	0	0	0	0	0	Ministry Of Health	1148	1019266	J1	8.91473	64.5833	0	0	0	0	0	0	1	0	0	Own	Primary	J1	Male	0	1010	0
5	2	0	0	0	0	0	0	Ministry Of Health	1149	1019266	J1	8.91473	58.1995	0	0	0	0	0	0	0	0	0	No income	Primary	J1	Male	0	1011	0
6	1	0	0	0	0	0	0	Ministry Of Health	1150	1019266	J1	8.91473	66.8021	0	0	0	0	0	0	0	0	0	Own	No formal	J1	Male	0	1012	0
5	2	0	0	0	0	0	0	Ministry Of Health	1151	1019266	J1	8.91473	53.0438	0	0	0	0	0	0	0	0	0	Own	Primary	J1	Female	0	1013	0
6	2	0	0	0	0	0	0	Ministry Of Health	1152	1019266	J1	8.91473	89.2242	0	0	0	0	0	0	0	0	0	No income	Primary	J1	Female	0	1014	0
3	3	0	0	0	0	1	0	Ministry Of Health	1153	1019266	J1	8.91473	18.1968	0	0	0	0	0	0	1	0	0	No income	Secondary	J1	Male	0	1015	0
5	2	0	0	0	0	1	0	Ministry Of Health	1154	1019266	J1	8.91473	43.1162	0	0	0	0	0	0	1	0	0	Own	Secondary	J1	Female	0	1016	0
6	2	0	0	0	0	0	0	Ministry Of Health	1155	1019266	J1	8.91473	64.3185	0	0	0	0	0	0	1	0	0	Own	Primary	J1	Male	0	1017	0
3	1	0	0	0	0	1	0	Ministry Of Health	1156	1019266	J1	8.91473	10.9715	0	0	0	0	0	0	1	0	0	Parental	Primary	J1	Female	0	1018	0
3	1	0	0	1	0	1	0	Ministry Of Health	1157	1019266	J1	8.91473	6.89087	0	1	1	0	0	0	1	0	0	Parental	Primary	J1	Female	0	1019	0
3	2	0	0	0	0	0	0	Ministry Of Health	1158	1019266	J1	8.91473	8.17763	0	0	0	0	0	0	0	0	0	Parental		J1	Female	0	1020	1
2		0	0	0	0	1	1	Private	1159	1019560	B2	28.5337	2.26644	0	0	0	0	0	0	1	0	0	Parental	No formal	B2	Male	0	1021	1
5	1	0	0	0	0	0	1	Private	1160	1019560	B2	28.5337	49.91	0	0	0	0	0	0	1	0	0	Own	Secondary	B2	Male	0	1022	0
4	1	0	0	0	1	1	1	Private	1161	1019560	B2	28.5337	34.2966	0	0	0	0	0	0	1	0	0	Own	Tertiary	B2	Female	0	1023	0
4	1	0	0	0	0	0	1	Private	1162	1019560	B2	28.5337	30.4495	0	0	0	0	0	0	0	0	0	No income	Primary	B2	Male	0	1024	0
3	1	0	0	0	0	1	1	Private	1163	1019560	B2	28.5337	11.8048	0	0	0	0	0	0	1	0	0	Parental	Primary	B2	Female	0	1025	0
4		0	0	0	0	0	1	Private	1164	1019560	B2	28.5337	30.1326	0	0	0	0	0	0	1	0	0	Own	Primary	B2	Male	0	1026	1
4	1	0	0	0	0	0	1	Private	1165	1019560	B2	28.5337	29.0082	0	0	0	0	0	0	1	0	0	Own	Secondary	B2	Male	0	1027	0
3	1	0	0	0	0	1	1	Private	1166	1019560	B2	28.5337	15.5795	0	0	0	0	0	0	1	0	0	No income		B2	Male	0	1028	1
5	1	0	0	0	0	0	1	Private	1167	1019560	B2	28.5337	53.0082	0	0	0	0	0	0	0	0	0	Own	Secondary	B2	Male	0	1029	0
4	3	0	0	0	1	1	1	Private	1168	1019560	B2	28.5337	39.1804	0	0	0	0	0	0	1	0	0	Own	Secondary	B2	Female	0	1030	0
5	4	0	0	0	0	0	1	Private	1169	1019560	B2	28.5337	48.4934	0	0	0	0	0	0	1	0	0	Own	Primary	B2	Male	0	1031	0
4	1	0	0	0	0	0	1	Private	1170	1019560	B2	28.5337	36.4687	0	0	0	0	0	0	0	0	0	Own	Secondary	B2	Male	0	1032	0
4		0	0	0	0	0	1	Private	1171	1019560	B2	28.5337	28.2911	0	0	0	0	0	0	0	0	0	Own	Primary	B2	Female	0	1033	1
4		0	0	0	0	0	1	Private	1172	1019560	B2	28.5337	24.4687	0	0	0	0	0	0	0	0	0	Own	Primary	B2	Female	0	1034	1
4	1	0	0	0	1	1	1	Private	1173	1019560	B2	28.5337	22.9073	0	0	0	0	0	0	1	0	0	Own	Secondary	B2	Male	0	1035	0
5	1	0	0	0	0	1	1	Private	1174	1019560	B2	28.5337	45.2461	0	0	0	0	0	0	1	0	0	Own	Secondary	B2	Female	0	1036	0
4	1	0	0	0	1	1	1	Private	1175	1019560	B2	28.5337	26.8854	0	0	0	0	0	0	1	0	0	Own	Tertiary	B2	Male	0	1037	0
5	4	0	0	0	0	0	1	Private	1176	1019560	B2	28.5337	41.6667	0	0	0	0	0	0	1	0	0	Own	Secondary	B2	Female	0	1038	0
4	1	0	0	0	0	0	1	Private	1177	1019560	B2	28.5337	33.5137	0	0	0	0	0	0	1	0	0	Own	Secondary	B2	Female	0	1039	0
4	1	0	0	0	0	1	1	Private	1178	1019560	B2	28.5337	27.7406	0	0	0	0	0	0	1	0	0	Own	Secondary	B2	Male	0	1040	0
3	1	0	0	0	1	1	1	Private	1179	1019560	B2	28.5337	6.47968	0	0	0	0	0	0	1	0	0	Parental		B2	Male	0	1041	1
5	1	0	0	0	0	1	1	Private	1180	1019560	B2	28.5337	46.7297	0	0	0	0	0	0	1	0	0	Own	Secondary	B2	Female	0	1042	0
5	3	0	0	0	1	0	1	Private	1181	1019560	B2	28.5337	47.2242	0	0	0	0	0	0	0	0	0	Own	Secondary	B2	Female	0	1043	0
5	2	0	0	0	0	1	1	Private	1182	1019560	B2	28.5337	52.3772	0	0	0	0	0	0	1	0	0	Own	Secondary	B2	Female	0	1044	0
4	1	0	0	0	0	0	1	Private	1183	1019560	B2	28.5337	32.3075	0	0	0	0	0	0	0	0	0	Own	Secondary	B2	Female	0	1045	0
5	3	0	0	0	0	1	1	Private	1184	1019560	B2	28.5337	53.1381	0	0	0	0	0	0	1	0	0	Own	Secondary	B2	Male	0	1046	0
2	1	0	0	0	0	1	1	Private	1185	1019560	B2	28.5337	1.62443	0	0	0	0	0	0	1	0	0	Parental		B2	Male	0	1047	1
4	3	0	0	0	0	0	1	Private	1186	1019560	B2	28.5337	29.563	0	0	0	0	0	0	0	0	0	Own	Secondary	B2	Male	0	1048	0
6	2	0	0	0	0	1	1	Private	1187	1019560	B2	28.5337	64.1381	0	0	0	0	0	0	1	0	0	Own	Secondary	B2	Female	0	1049	0
4	1	0	0	0	0	0	1	Private	1188	1019560	B2	28.5337	35.2747	0	0	0	0	0	0	0	0	0	Own	Secondary	B2	Male	0	1050	0
4	1	0	0	0	1	1	1	Private	1189	1019560	B2	28.5337	30.097	0	0	0	0	0	0	1	0	0	Own		B2	Female	0	1051	1
5	3	0	0	0	1	1	1	Private	1190	1019560	B2	28.5337	58.7801	0	0	0	0	0	0	1	0	0	Own	Primary	B2	Male	0	1052	0
4	3	0	0	0	0	0	1	Private	1191	1019560	B2	28.5337	32.347	0	0	0	0	0	0	1	0	0	Own	Secondary	B2	Male	0	1053	0
4	1	0	0	0	0	1	1	Private	1192	1019560	B2	28.5337	27.6381	0	0	0	0	0	0	1	0	0	Own		B2	Female	0	1054	1
4	3	0	0	0	0	0	1	Private	1193	1019560	B2	28.5337	21.7692	0	0	0	0	0	0	0	0	0	Own		B2	Female	0	1055	1
		0	0	0	0	0	1	Private	1194	1019560	B2	28.5337		0	0	0	0	0	0	0	0	0	Own	Primary	B2	Female	0	1056	1
4	3	0	0	0	0	0	1	Private	1195	1019560	B2	28.5337	22.8388	0	0	0	0	0	0	0	0	0	No income		B2	Male	0	1057	1
5	4	0	0	0	0	0	1	Private	1196	1019560	B2	28.5337	48.9155	0	0	0	0	0	0	0	0	0	Own	Secondary	B2	Male	0	1058	0
3	1	0	0	0	0	1	1	Private	1197	1019560	B2	28.5337	15.6025	0	0	0	0	0	0	1	0	0	No income	Secondary	B2	Female	0	1059	0
4	1	0	0	0	1	0	1	Private	1198	1019560	B2	28.5337	24.2215	0	0	0	0	0	0	0	0	0	Own	Secondary	B2	Male	0	1060	0
4	1	0	0	0	0	0	0	Ministry Of Health	1199	1019312	N1	10.0503	29.4495	0	0	0	0	0	0	0	0	0	Own	Secondary	N1	Male	0	1061	0
3	1	0	0	0	0	0	0	Ministry Of Health	1200	1019312	N1	10.0503	9.99338	0	0	0	0	0	0	0	0	0	Parental	Primary	N1	Male	0	1062	0
4	1	0	0	0	0	1	0	Ministry Of Health	1201	1019312	N1	10.0503	28.3443	0	0	0	0	0	0	1	0	0	Own	Secondary	N1	Female	0	1063	0
3	1	0	0	0	0	1	0	Ministry Of Health	1202	1019312	N1	10.0503	5.66279	0	0	0	0	0	0	1	0	0	Parental	Primary	N1	Male	0	1064	0
3	1	0	0	0	0	1	0	Ministry Of Health	1203	1019312	N1	10.0503	9.4742	0	0	0	0	0	0	1	0	0	Parental	Primary	N1	Female	0	1065	0
3	1	0	0	0	0	1	0	Ministry Of Health	1204	1019312	N1	10.0503	19.7352	0	0	0	0	0	0	1	0	0	No income	Secondary	N1	Female	0	1066	0
5	1	0	0	0	0	0	0	Ministry Of Health	1205	1019312	N1	10.0503	45.847	0	0	0	0	0	0	0	0	0	Own	Secondary	N1	Male	0	1067	0
5	1	0	0	0	0	0	0	Ministry Of Health	1206	1019312	N1	10.0503	44.1546	0	0	0	0	0	0	0	0	0	Own	Secondary	N1	Male	0	1068	0
4	1	0	0	0	0	1	0	Ministry Of Health	1207	1019312	N1	10.0503	23.8854	0	0	0	0	0	0	1	0	0	No income	Tertiary	N1	Female	0	1069	0
4	1	0	0	0	0	0	0	Ministry Of Health	1208	1019312	N1	10.0503	38.0861	0	0	0	0	0	0	0	0	0	No income	Secondary	N1	Male	0	1070	0
6	1	0	0	1	0	0	0	Ministry Of Health	1209	1019312	N1	10.0503	83.8553	0	0	1	0	0	0	0	0	0	Own	Secondary	N1	Female	0	1071	0
3	1	0	0	0	0	0	0	Ministry Of Health	1210	1019312	N1	10.0503	11.6655	0	0	0	0	0	0	1	0	0	Parental	Primary	N1	Female	0	1072	0
5	4	0	0	0	0	0	0	Ministry Of Health	1211	1019312	N1	10.0503	42.3881	0	0	0	0	0	0	1	0	0	Own		N1	Female	0	1073	1
5	1	0	0	0	0	1	0	Ministry Of Health	1212	1019312	N1	10.0503	56.5861	0	0	0	0	0	0	1	0	0	Own	Tertiary	N1		0	1074	1
6	1	0	0	0	0	0	0	Ministry Of Health	1213	1019312	N1	10.0503	72.6749	0	0	0	0	0	0	0	0	0	Own	Secondary	N1	Female	0	1075	0
6	1	0	0	1	0	0	0	Ministry Of Health	1214	1019312	N1	10.0503	90.1776	0	1	1	0	0	0	0	1	0	Own	No formal	N1	Female	0	1076	0
6	1	0	0	0	0	0	0	Ministry Of Health	1215	1019312	N1	10.0503	85.1776	0	0	0	0	0	0	0	0	0	Own	No formal	N1	Male	0	1077	0
6	1	0	0	0	0	1	0	Ministry Of Health	1216	1019266	J1	8.91473	75.4441	0	0	0	0	0	0	1	0	0	Own	No formal	J1	Male	0	1078	0
5	2	0	0	0	0	0	0	Ministry Of Health	1217	1019266	J1	8.91473	54.6244	0	0	0	0	0	0	0	0	0	Own	Secondary	J1	Male	0	1079	0
5	2	0	0	0	0	0	0	Ministry Of Health	1218	1019266	J1	8.91473	56.2884	0	0	0	0	0	0	0	0	0	Own	Primary	J1	Male	0	1080	0
5	2	0	0	0	0	0	0	Ministry Of Health	1219	1019266	J1	8.91473	54.7719	0	0	0	0	0	0	0	0	0	Own	Secondary	J1	Female	0	1081	0
5	1	0	0	0	0	0	0	Ministry Of Health	1220	1019266	J1	8.91473	49.1025	0	0	0	0	0	0	0	0	0	Own	Primary	J1	Male	0	1082	0
6	1	0	0	0	0	0	0	Ministry Of Health	1221	1019266	J1	8.91473	74.011	0	0	0	0	0	0	0	0	0	Own	No formal	J1	Male	0	1083	0
6	2	0	0	0	0	0	0	Ministry Of Health	1222	1019266	J1	8.91473	67.097	0	0	0	0	0	0	0	0	0	Own	Secondary	J1	Female	0	1084	0
6	2	0	0	0	0	0	0	Ministry Of Health	1223	1019266	J1	8.91473	77.9687	0	0	0	0	0	0	0	0	0	No income	Primary	J1	Female	0	1085	0
5	2	0	0	0	0	1	0	Ministry Of Health	1224	1019266	J1	8.91473	48.9687	0	0	0	0	0	0	1	0	0	No income	Secondary	J1	Female	0	1086	0
6	1	0	0	0	0	0	0	Ministry Of Health	1225	1019266	J1	8.91473	74.3936	0	0	0	0	0	0	0	0	0	Own	Primary	J1	Female	0	1087	0
4	3	0	0	0	0	0	0	Ministry Of Health	1226	1019266	J1	8.91473	21.6354	0	0	0	0	0	0	0	0	0	Own	Secondary	J1	Female	0	1088	0
6	1	0	0	0	1	1	0	Ministry Of Health	1227	1019266	J1	8.91473	86.5767	0	0	0	0	0	0	1	0	0	No income	Primary	J1	Female	0	1089	0
5	1	0	0	0	0	0	0	Ministry Of Health	1228	1019266	J1	8.91473	46.7801	0	0	0	0	0	0	1	0	0	Own	Primary	J1	Male	0	1090	0
5	1	0	0	0	0	0	0	Ministry Of Health	1229	1019266	J1	8.91473	41.7664	0	0	0	0	0	0	1	0	0	Own	Secondary	J1	Male	0	1091	0
4	2	0	0	0	0	1	0	Ministry Of Health	1230	1019266	J1	8.91473	32.3553	0	0	0	0	0	0	1	0	0	Own	Secondary	J1	Male	0	1092	0
3	1	0	0	0	0	0	0	Ministry Of Health	1231	1019266	J1	8.91473	16.8361	0	0	0	0	0	0	1	0	0	No income	Secondary	J1	Female	0	1093	0
3	1	0	0	0	0	0	0	Ministry Of Health	1232	1019266	J1	8.91473	16.8635	0	0	0	0	0	0	1	0	0	No income	Secondary	J1	Male	0	1094	0
1	2	0	0	0	0	0	0	Ministry Of Health	1233	1019266	J1	8.91473	0.629909	0	0	0	0	0	0	1	0	0	Parental	No formal	J1	Male	0	1095	0
2	1	0	0	0	0	1	0	Ministry Of Health	1234	1019266	J1	8.91473	2.23516	0	0	0	0	0	0	1	0	0	Parental	No formal	J1	Female	0	1096	0
2	1	0	0	0	0	0	0	Ministry Of Health	1235	1019266	J1	8.91473	3.60525	0	0	0	0	0	0	1	0	0	Parental	No formal	J1	Male	0	1097	0
5	2	0	0	0	0	0	0	Ministry Of Health	1236	1019266	J1	8.91473	59.5329	0	0	0	0	0	0	1	0	0	Own	Secondary	J1	Male	0	1098	0
3	1	0	0	0	0	0	0	Ministry Of Health	1237	1019266	J1	8.91473	15.4961	0	0	0	0	0	0	1	0	0	No income	Secondary	J1	Female	0	1099	0
5	1	0	0	0	0	1	0	Ministry Of Health	1238	1019266	J1	8.91473	45.5219	0	0	0	0	0	0	1	0	0	Own	Primary	J1	Female	0	1100	0
3	4	0	0	0	0	1	0	Ministry Of Health	1239	1019266	J1	8.91473	9.74338	0	0	0	0	0	0	1	0	0	Parental	Primary	J1	Female	0	1101	0
6	2	0	0	0	0	1	0	Ministry Of Health	1240	1019266	J1	8.91473	76.1162	0	0	0	0	0	0	1	0	0	No income	Primary	J1	Female	0	1102	0
4	2	0	0	0	0	1	1	Private	1241	1019227	P2	9.88364	33.5082	0	0	0	0	0	0	1	0	0			P2	Male	0	1103	1
6	4	0	0	0	0	0	1	Private	1242	1019227	P2	9.88364	62.4155	0	0	0	0	0	0	0	0	0			P2	Female	0	1104	1
3	3	0	0	0	0	0	1	Private	1243	1019227	P2	9.88364	5.64361	0	0	0	0	0	0	0	0	0	Parental		P2	Female	0	1105	1
4		0	0	0	0	0	1	Private	1244	1019227	P2	9.88364	20.7719	0	0	0	0	0	0	1	0	0			P2		0	1106	1
4	2	0	0	0	0	0	1	Private	1245	1019227	P2	9.88364	26.2105	0	0	0	0	0	0	1	0	0			P2	Male	0	1107	1
5		0	0	0	0	1	1	Private	1246	1019227	P2	9.88364	43.8553	0	0	0	0	0	0	1	0	0			P2	Female	0	1108	1
4	2	0	0	0	1	1	1	Private	1247	1019227	P2	9.88364	30.8553	0	0	0	0	0	0	1	0	0			P2	Female	0	1109	1
5	2	0	0	0	0	0	1	Private	1248	1019227	P2	9.88364	58.4523	0	0	0	0	0	0	0	0	0			P2	Male	0	1110	1
4		0	0	0	0	1	1	Private	1249	1019227	P2	9.88364	23.4879	0	0	0	0	0	0	1	0	0			P2	Male	0	1111	1
4	1	0	0	0	1	1	1	Private	1250	1019227	P2	9.88364	37.0943	0	0	0	0	0	0	1	0	0			P2	Female	0	1112	1
3	2	0	0	0	0	1	1	Private	1251	1019227	P2	9.88364	12.5247	0	0	0	0	0	0	1	0	0	Parental		P2	Male	0	1113	1
5	1	0	0	0	0	0	1	Private	1252	1019227	P2	9.88364	44.5137	0	0	0	0	0	0	0	0	0			P2	Female	0	1114	1
5	2	0	0	0	0	1	1	Private	1253	1019227	P2	9.88364	40.3909	0	0	0	0	0	0	1	0	0			P2	Female	0	1115	1
4		0	0	0	0	0	1	Private	1254	1019227	P2	9.88364	32.3689	0	0	0	0	0	0	1	0	0			P2	Male	0	1116	1
3	2	0	0	0	0	0	1	Private	1255	1019227	P2	9.88364	16.8744	0	0	0	0	0	0	0	0	0			P2	Female	0	1117	1
5	1	0	0	0	0	1	1	Private	1256	1019227	P2	9.88364	52.5137	0	0	0	0	0	0	1	0	0			P2	Male	0	1118	1
3	2	0	0	0	0	0	1	Private	1257	1019227	P2	9.88364	13.9018	0	0	0	0	0	0	1	0	0	Parental		P2	Male	0	1119	1
3		0	0	0	0	0	1	Private	1258	1019227	P2	9.88364	18.9249	0	0	0	0	0	0	1	0	0			P2	Female	0	1120	1
5	2	0	0	0	0	0	1	Private	1259	1019227	P2	9.88364	44	0	0	0	0	0	0	1	0	0			P2	Male	0	1121	1
3	2	0	0	0	0	0	1	Private	1260	1019227	P2	9.88364	16.6491	0	0	0	0	0	0	0	0	0			P2	Female	0	1122	1
5	2	0	0	0	0	0	1	Private	1261	1019227	P2	9.88364	56.4046	0	0	0	0	0	0	0	0	0			P2	Female	0	1123	1
5	2	0	0	0	0	0	1	Private	1262	1019227	P2	9.88364	43.6667	0	0	0	0	0	0	0	0	0			P2	Male	0	1124	1
4	2	0	0	0	1	0	1	Private	1263	1019227	P2	9.88364	31.8295	0	0	0	0	0	0	0	0	0			P2	Male	0	1125	1
5	1	0	0	0	0	0	1	Private	1264	1019227	P2	9.88364	50.3826	0	0	0	0	0	0	0	0	0			P2	Female	0	1126	1
5	2	0	0	0	0	1	1	Private	1265	1019227	P2	9.88364	45.3075	0	0	0	0	0	0	1	0	0			P2	Female	0	1127	1
5	2	0	0	0	0	0	1	Private	1266	1019227	P2	9.88364	45.9128	0	0	0	0	0	0	0	0	0			P2	Female	0	1128	1
4		0	0	0	0	0	1	Private	1267	1019227	P2	9.88364	26.7297	0	0	0	0	0	0	0	0	0			P2	Female	0	1129	1
5	2	0	0	0	0	1	1	Private	1268	1019227	P2	9.88364	56.5	0	0	0	0	0	0	1	0	0			P2	Female	0	1130	1
4	2	0	0	0	0	1	1	Private	1269	1019227	P2	9.88364	36.7269	0	0	0	0	0	0	1	0	0			P2	Male	0	1131	1
4	2	0	0	0	0	1	1	Private	1270	1019227	P2	9.88364	33.6135	0	0	0	0	0	0	1	0	0			P2	Male	0	1132	1
4	1	0	0	0	0	1	1	Private	1271	1019227	P2	9.88364	31.2774	0	0	0	0	0	0	1	0	0			P2	Female	0	1133	1
4	1	0	0	0	0	0	1	Private	1272	1019227	P2	9.88364	20.9934	0	0	0	0	0	0	0	0	0			P2	Female	0	1134	1
6	2	0	0	0	0	0	1	Private	1273	1019227	P2	9.88364	65.205	0	0	0	0	0	0	0	0	0			P2	Male	0	1135	1
4		0	0	0	0	0	1	Private	1274	1019227	P2	9.88364	26.4632	0	0	0	0	0	0	0	0	0			P2	Female	0	1136	1
5	1	0	0	0	0	0	1	Private	1275	1019227	P2	9.88364	50.4167	0	0	0	0	0	0	0	0	0			P2	Female	0	1137	1
4	1	0	0	0	0	0	1	Private	1276	1019227	P2	9.88364	26.91	0	0	0	0	0	0	0	0	0			P2	Female	0	1138	1
6	2	0	0	0	0	0	1	Private	1277	1019227	P2	9.88364	60.7324	0	0	0	0	0	0	0	0	0			P2	Male	0	1139	1
2	1	0	0	0	0	0	1	Private	1278	1019227	P2	9.88364	1.79932	0	0	0	0	0	0	1	0	0	Parental		P2	Female	0	1140	1
4		0	0	0	0	0	1	Private	1279	1019227	P2	9.88364	26.6272	0	0	0	0	0	0	0	0	0			P2	Female	0	1141	1
5	2	0	0	0	0	1	1	Private	1280	1019227	P2	9.88364	46.9523	0	0	0	0	0	0	1	0	0			P2	Female	0	1142	1
4		0	0	0	0	0	1	Private	1281	1019227	P2	9.88364	38.1968	0	0	0	0	0	0	1	0	0			P2	Female	0	1143	1
4	2	0	0	0	0	1	1	Private	1282	1019227	P2	9.88364	30.5833	0	0	0	0	0	0	1	0	0			P2	Female	0	1144	1
4	1	0	0	0	0	1	1	Private	1283	1019227	P2	9.88364	23.0438	0	0	0	0	0	0	1	0	0			P2	Female	0	1145	1
4	2	0	0	0	0	1	1	Private	1284	1019227	P2	9.88364	38.0888	0	0	0	0	0	0	1	0	0			P2	Female	0	1146	1
4	1	0	0	0	0	1	1	Private	1285	1019227	P2	9.88364	39.0943	0	0	0	0	0	0	1	0	0			P2	Male	0	1147	1
4	3	0	0	0	0	0	1	Private	1286	1019227	P2	9.88364	21.1299	0	0	0	0	0	0	0	0	0			P2	Female	0	1148	1
4	2	0	0	0	1	1	1	Private	1287	1019227	P2	9.88364	38.858	0	0	0	0	0	0	1	0	0			P2	Female	0	1149	1
4	1	0	0	0	0	0	1	Private	1288	1019227	P2	9.88364	29.7132	0	0	0	0	0	0	1	0	0			P2		0	1150	1
3	2	0	0	0	0	1	1	Private	1289	1019227	P2	9.88364	12.1831	0	0	0	0	0	0	1	0	0	Parental		P2	Female	0	1151	1
5	1	0	0	0	0	0	1	Private	1290	1019227	P2	9.88364	41.9128	0	0	0	0	0	0	0	0	0			P2	Female	0	1152	1
4	1	0	0	0	0	0	1	Private	1291	1019227	P2	9.88364	34.3662	0	0	0	0	0	0	1	0	0			P2	Female	0	1153	1
4	1	0	0	0	0	0	1	Private	1292	1019227	P2	9.88364	24.7582	0	0	0	0	0	0	0	0	0			P2	Male	0	1154	1
4	2	0	0	0	0	1	1	Private	1293	1019227	P2	9.88364	35.2856	0	0	0	0	0	0	1	0	0			P2	Male	0	1155	1
4		0	0	0	0	0	1	Private	1294	1019227	P2	9.88364	23.7023	0	0	0	0	0	0	1	0	0			P2	Male	0	1156	1
4		0	0	0	1	0	1	Private	1295	1019227	P2	9.88364	20.1995	0	0	0	0	0	0	0	0	0			P2	Male	0	1157	1
4	1	0	0	0	0	0	1	Private	1296	1019227	P2	9.88364	33.4852	0	0	0	0	0	0	1	0	0			P2	Female	0	1158	1
5	3	0	0	0	0	0	1	Private	1297	1019227	P2	9.88364	53.7105	0	0	0	0	0	0	0	0	0			P2	Male	0	1159	1
4	1	0	0	0	0	0	1	Private	1298	1019227	P2	9.88364	30.108	0	0	0	0	0	0	1	0	0			P2	Male	0	1160	1
6	1	0	0	0	0	0	0	Ministry Of Health	1299	1019277	K1	33.439	63.7884	0	0	0	0	0	0	0	0	0	Own	Secondary	K1	Female	0	1161	0
5	1	0	0	0	0	0	0	Ministry Of Health	1300	1019277	K1	33.439	57.9221	0	0	0	0	0	0	0	0	0	Own	Secondary	K1	Male	0	1162	0
6	1	0	0	0	0	0	0	Ministry Of Health	1301	1019277	K1	33.439	62.3295	0	0	0	0	0	0	0	0	0	Own	Secondary	K1	Female	0	1163	0
6	2	0	0	0	0	0	0	Ministry Of Health	1302	1019277	K1	33.439	60.3267	0	0	0	0	0	0	0	0	0	Own	Primary	K1	Female	0	1164	0
4	1	0	0	0	0	0	0	Ministry Of Health	1303	1019277	K1	33.439	32.0274	0	0	0	0	0	0	0	0	0	Own	Secondary	K1	Female	0	1165	0
5	1	0	0	0	0	0	0	Ministry Of Health	1304	1019277	K1	33.439	54.3443	0	0	0	0	0	0	0	0	0	Own	Secondary	K1	Male	0	1166	0
5	1	0	0	0	0	0	0	Ministry Of Health	1305	1019277	K1	33.439	59.5575	0	0	0	0	0	0	0	0	0	Own	Primary	K1	Female	0	1167	0
5	1	0	0	0	0	0	0	Ministry Of Health	1306	1019277	K1	33.439	48.4413	0	0	0	0	0	0	0	0	0	Own	Secondary	K1	Female	0	1168	0
5	2	0	0	0	0	0	0	Ministry Of Health	1307	1019277	K1	33.439	52.6804	0	0	0	0	0	0	0	0	0	Own	Secondary	K1	Female	0	1169	0
5	1	0	0	0	0	0	0	Ministry Of Health	1308	1019277	K1	33.439	59.6053	0	0	0	0	0	0	0	0	0	Own	Secondary	K1	Female	0	1170	0
5	1	0	0	0	0	0	0	Ministry Of Health	1309	1019277	K1	33.439	52.25	0	0	0	0	0	0	0	0	0	Own	Primary	K1	Male	0	1171	0
6	1	0	0	0	0	0	0	Ministry Of Health	1310	1019277	K1	33.439	76.7023	0	0	0	0	0	0	0	0	0	Own	Primary	K1	Female	0	1172	0
6	2	0	0	0	0	0	0	Ministry Of Health	1311	1019277	K1	33.439	68.108	0	0	0	0	0	0	0	0	0	No income	Primary	K1	Female	0	1173	0
5	1	0	0	0	0	0	0	Ministry Of Health	1312	1019277	K1	33.439	44.3936	0	0	0	0	0	0	0	0	0	Own	Tertiary	K1	Female	0	1174	0
5	1	0	0	0	0	0	0	Ministry Of Health	1313	1019277	K1	33.439	52.2966	0	0	0	0	0	0	0	0	0	No income	Secondary	K1	Male	0	1175	0
6	1	0	0	0	0	0	0	Ministry Of Health	1314	1019277	K1	33.439	61.063	0	0	0	0	0	0	0	0	0	Own	Primary	K1	Male	0	1176	0
3	1	0	0	0	0	1	0	Ministry Of Health	1315	1019277	K1	33.439	13.7527	0	0	0	0	0	0	1	0	0	Parental	Secondary	K1	Female	0	1177	0
5	1	0	0	0	0	0	0	Ministry Of Health	1316	1019277	K1	33.439	47.1189	0	0	0	0	0	0	0	0	0	Own	Primary	K1	Male	0	1178	0
5	1	0	0	0	0	0	0	Ministry Of Health	1317	1019277	K1	33.439	50.8021	0	0	0	0	0	0	0	0	0	Own	Primary	K1	Male	0	1179	0
5	1	0	0	0	0	0	0	Ministry Of Health	1318	1019277	K1	33.439	46.1518	0	0	0	0	0	0	0	0	0	Own	Secondary	K1	Male	0	1180	0
4	1	0	0	0	0	0	0	Ministry Of Health	1319	1019277	K1	33.439	39.1518	0	0	0	0	0	0	0	0	0	Own	Secondary	K1	Female	0	1181	0
6	1	0	0	0	0	0	0	Ministry Of Health	1320	1019277	K1	33.439	82.2747	0	0	0	0	0	0	0	0	0		No formal	K1	Male	0	1182	1
6	1	0	0	0	1	0	0	Ministry Of Health	1322	1019277	K1	33.439	62.2215	0	0	0	0	0	0	1	0	0	Own	Secondary	K1	Male	0	1183	0
5	1	0	0	0	1	1	0	Ministry Of Health	1323	1019277	K1	33.439	52.9468	0	0	0	0	0	0	1	0	0	Own	Secondary	K1	Female	0	1184	0
5	1	0	0	0	0	0	0	Ministry Of Health	1324	1019277	K1	33.439	55.7774	0	0	0	0	0	0	0	0	0	Own	Secondary	K1	Male	0	1185	0
5	1	0	0	0	0	0	0	Ministry Of Health	1325	1019277	K1	33.439	54.4018	0	0	0	0	0	0	0	0	0		Primary	K1	Male	0	1186	1
5	1	0	0	0	0	0	0	Ministry Of Health	1326	1019277	K1	33.439	49.1299	0	0	0	0	0	0	0	0	0	Own	Tertiary	K1	Female	0	1187	0
5	1	0	0	0	0	0	0	Ministry Of Health	1327	1019277	K1	33.439	59.9687	0	0	0	0	0	0	0	0	0	Own	Primary	K1	Male	0	1188	0
5	1	0	0	0	0	0	0	Ministry Of Health	1329	1019277	K1	33.439	40.3991	0	0	0	0	0	0	0	0	0	No income		K1	Male	0	1189	1
4	1	0	0	0	0	0	0	Ministry Of Health	1330	1019277	K1	33.439	25.4249	0	0	0	0	0	0	0	0	0		Secondary	K1	Male	0	1190	1
4	1	0	0	0	0	0	0	Ministry Of Health	1331	1019277	K1	33.439	36.716	0	0	0	0	0	0	0	0	0	No income	Secondary	K1	Male	0	1191	0
4	1	0	0	0	0	0	0	Ministry Of Health	1332	1019277	K1	33.439	30.6107	0	0	0	0	0	0	0	0	0	Own	Tertiary	K1	Male	0	1192	0
4	1	0	0	0	0	0	0	Ministry Of Health	1333	1019277	K1	33.439	34.66	0	0	0	0	0	0	0	0	0	Own	Secondary	K1	Male	0	1193	0
5	1	0	0	0	0	0	0	Ministry Of Health	1334	1019277	K1	33.439	59.5822	0	0	0	0	0	0	0	0	0	Own	Secondary	K1	Female	0	1194	0
5	1	0	0	0	0	0	0	Ministry Of Health	1335	1019277	K1	33.439	56.1968	0	0	0	0	0	0	0	0	0	No income	No formal	K1	Male	0	1195	0
5	1	0	0	0	0	0	0	Ministry Of Health	1336	1019277	K1	33.439	55.9221	0	0	0	0	0	0	0	0	0	Own		K1	Female	0	1196	1
5	1	0	0	0	0	0	0	Ministry Of Health	1337	1019277	K1	33.439	52.6573	0	0	0	0	0	0	0	0	0	Own	Primary	K1	Male	0	1197	0
5	1	0	0	0	0	0	0	Ministry Of Health	1338	1019277	K1	33.439	53.5	0	0	0	0	0	0	0	0	0	Own	Secondary	K1	Female	0	1198	0
6	1	0	0	0	0	0	0	Ministry Of Health	1339	1019277	K1	33.439	61.4906	0	0	0	0	0	0	0	0	0	No income	Primary	K1	Male	0	1199	0
6	1	0	0	0	0	0	0	Ministry Of Health	1340	1019277	K1	33.439	66.2774	0	0	0	0	0	0	0	0	0	No income	Primary	K1	Male	0	1200	0
5	1	0	0	0	0	0	0	Ministry Of Health	1341	1019277	K1	33.439	59.9934	0	0	0	0	0	0	0	0	0	No income	Primary	K1	Female	0	1201	0
6	1	0	0	0	0	0	0	Ministry Of Health	1342	1019277	K1	33.439	63.8854	0	0	0	0	0	0	0	0	0	Own	Secondary	K1	Male	0	1202	0
5	1	0	0	0	0	0	0	Ministry Of Health	1343	1019277	K1	33.439	50.097	0	0	0	0	0	0	1	0	0	Own	Secondary	K1	Female	0	1203	0
5	1	0	0	0	0	0	0	Ministry Of Health	1344	1019277	K1	33.439	54.4386	0	0	0	0	0	0	0	0	0	Own	Secondary	K1	Female	0	1204	0
6	1	0	0	0	0	0	0	Ministry Of Health	1345	1019277	K1	33.439	60.7297	0	0	0	0	0	0	0	0	0		No formal	K1	Male	0	1205	1
5	1	0	0	0	0	0	0	Ministry Of Health	1346	1019277	K1	33.439	54.1886	0	0	0	0	0	0	0	0	0	Own	Primary	K1	Male	0	1206	0
6	1	0	0	0	0	0	0	Ministry Of Health	1347	1019277	K1	33.439	76.9687	0	0	0	0	0	0	0	0	0	Own	Primary	K1	Female	0	1207	0
5	1	0	0	0	0	0	0	Ministry Of Health	1348	1019277	K1	33.439	45.9128	0	0	0	0	0	0	0	0	0	Own	Secondary	K1	Male	0	1208	0
4	1	0	0	0	0	0	0	Ministry Of Health	1349	1019277	K1	33.439	28.7911	0	0	0	0	0	0	0	0	0	No income	Secondary	K1	Male	0	1209	0
4	1	0	0	0	0	0	0	Ministry Of Health	1350	1019277	K1	33.439	34.9879	0	0	0	0	0	0	0	0	0	Own	Secondary	K1	Male	0	1210	0
5	1	0	0	0	0	0	0	Ministry Of Health	1351	1019277	K1	33.439	40.9961	0	0	0	0	0	0	0	0	0	Own	Secondary	K1	Male	0	1211	0
4	1	0	0	0	1	1	0	Ministry Of Health	1352	1019277	K1	33.439	20.25	0	0	0	0	0	0	1	0	0	No income	Tertiary	K1	Male	0	1212	0
4	1	0	0	0	0	0	0	Ministry Of Health	1353	1019277	K1	33.439	28.2555	0	0	0	0	0	0	0	0	0	Own	Secondary	K1	Male	0	1213	0
5	1	0	0	0	0	0	0	Ministry Of Health	1354	1019277	K1	33.439	43.5356	0	0	0	0	0	0	0	0	0	Own	Secondary	K1	Male	0	1214	0
5	1	0	0	0	0	0	0	Ministry Of Health	1355	1019277	K1	33.439	52.1107	0	0	0	0	0	0	0	0	0	Own	Secondary	K1	Male	0	1215	0
5	1	0	0	0	0	0	0	Ministry Of Health	1356	1019277	K1	33.439	46.1968	0	0	0	0	0	0	0	0	0	Own	Secondary	K1	Female	0	1216	0
6	1	0	0	0	0	1	0	Ministry Of Health	1357	1019277	K1	33.439	72.4715	0	0	0	0	0	0	1	0	0	Own	Secondary	K1	Female	0	1217	0
6	1	0	0	0	0	0	0	Ministry Of Health	1358	1019277	K1	33.439	70.6491	0	0	0	0	0	0	0	0	0	Own	Primary	K1	Male	0	1218	0
5	1	0	0	0	0	0	0	Ministry Of Health	1359	1019277	K1	33.439	54.5192	0	0	0	0	0	0	0	0	0	Own	Primary	K1	Female	0	1219	0
5	1	0	0	0	0	0	0	Ministry Of Health	1360	1019277	K1	33.439	57.9715	0	0	0	0	0	0	0	0	0	Own	Secondary	K1	Female	0	1220	0
6	1	0	0	0	0	0	0	Ministry Of Health	1361	1019277	K1	33.439	78.5943	0	0	0	0	0	0	0	0	0	Own	Primary	K1	Male	0	1221	0
6	1	0	0	0	0	0	0	Ministry Of Health	1362	1019277	K1	33.439	62.5888	0	0	0	0	0	0	0	0	0	Own	Secondary	K1	Male	0	1222	0
5	1	0	0	0	0	0	0	Ministry Of Health	1363	1019277	K1	33.439	52.0164	0	0	0	0	0	0	0	0	0	Own	Secondary	K1	Female	0	1223	0
6	3	0	0	0	0	0	0	Ministry Of Health	1364	1019277	K1	33.439	64.1886	0	0	0	0	0	0	0	0	0	No income	Primary	K1	Male	0	1224	0
6	1	0	0	0	0	0	0	Ministry Of Health	1365	1019277	K1	33.439	76.6694	0	0	0	0	0	0	0	0	0	Own	Primary	K1	Male	0	1225	0
5	1	0	0	0	0	0	0	Ministry Of Health	1366	1019277	K1	33.439	49.1463	0	0	0	0	0	0	0	0	0	Own	Secondary	K1	Female	0	1226	0
6	2	0	0	0	0	0	0	Ministry Of Health	1367	1019277	K1	33.439	70.0274	0	0	0	0	0	0	0	0	0	No income	Primary	K1	Female	0	1227	0
5	1	0	0	0	0	0	0	Ministry Of Health	1368	1019277	K1	33.439	52.1995	0	0	0	0	0	0	0	0	0	Own	Secondary	K1	Female	0	1228	0
5	3	0	0	0	0	0	0	Ministry Of Health	1369	1019277	K1	33.439	49.9386	0	0	0	0	0	0	0	0	0	No income	No formal	K1	Male	0	1229	0
5	1	0	0	0	0	0	0	Ministry Of Health	1370	1019277	K1	33.439	51.0521	0	0	0	0	0	0	0	0	0	Own	Secondary	K1	Female	0	1230	0
5	2	0	0	0	0	0	0	Ministry Of Health	1371	1019277	K1	33.439	59.8744	0	0	0	0	0	0	0	0	0	No income	Primary	K1	Male	0	1231	0
5	1	0	0	0	0	0	0	Ministry Of Health	1372	1019277	K1	33.439	50.0861	0	0	0	0	0	0	0	0	0	Own	Secondary	K1	Female	0	1232	0
6	2	0	0	0	0	0	0	Ministry Of Health	1373	1019277	K1	33.439	71.1354	0	0	0	0	0	0	0	0	0	No income	Primary	K1	Female	0	1233	0
6	1	0	0	0	0	0	0	Ministry Of Health	1374	1019277	K1	33.439	65.5384	0	0	0	0	0	0	0	0	0	Own	Secondary	K1	Female	0	1234	0
5	1	0	0	0	0	0	0	Ministry Of Health	1375	1019277	K1	33.439	59.3744	0	0	0	0	0	0	0	0	0	Own	Secondary	K1	Female	0	1235	0
5	2	0	0	0	0	1	0	Ministry Of Health	1376	1019277	K1	33.439	46.3553	0	0	0	0	0	0	1	0	0	Own	Primary	K1	Female	0	1236	0
4		0	0	0	0	0	1	Private	1500	1019414	W2	5.04333	30	0	0	0	0	0	0	0	0	0	Own	No formal	W2	Male	0	1237	1
4	1	0	0	0	0	0	1	Private	1501	1019414	W2	5.04333	29.1326	0	0	0	0	0	0	1	0	0	Own	Secondary	W2	Female	0	1238	0
4		0	0	0	0	0	1	Private	1502	1019414	W2	5.04333	20	0	0	0	0	0	0	1	0	0	Own	Secondary	W2	Female	0	1239	1
5	2	0	0	0	1	0	1	Private	1503	1019414	W2	5.04333	54.5575	0	0	0	0	0	0	0	0	0	Own	Secondary	W2	Female	0	1240	0
5	1	0	0	0	1	0	1	Private	1504	1019414	W2	5.04333	41.0082	0	0	0	0	0	0	1	0	0	Own	Secondary	W2	Female	0	1241	0
5	1	0	1	0	0	0	1	Private	1505	1019414	W2	5.04333	56.4879	0	0	0	0	0	0	0	0	0	Own	Tertiary	W2	Female	0	1242	0
5	1	0	0	0	0	0	1	Private	1506	1019414	W2	5.04333	44.5712	0	0	0	0	0	0	0	0	0	Own	Secondary	W2	Female	0	1243	0
5	1	0	0	0	0	0	1	Private	1507	1019414	W2	5.04333	48.25	1	1	0	0	0	0	1	0	0	No income	Secondary	W2	Male	0	1244	0
5		0	1	0	0	0	1	Private	1508	1019414	W2	5.04333	40	0	0	0	0	0	0	1	0	0	Own	Primary	W2	Female	0	1245	1
5	4	0	0	0	1	1	1	Private	1509	1019414	W2	5.04333	46.3909	0	0	0	0	0	0	1	0	0	No income	Secondary	W2	Male	0	1246	0
4	1	0	0	0	0	0	1	Private	1510	1019414	W2	5.04333	24.4495	0	0	0	0	0	0	1	0	0	Own	Secondary	W2	Male	0	1247	0
5	3	0	0	0	0	0	1	Private	1511	1019414	W2	5.04333	50.1573	0	0	0	0	0	0	1	0	0	No income	Secondary	W2	Male	0	1248	0
5	1	0	0	0	0	0	1	Private	1512	1019414	W2	5.04333	54.7527	0	0	0	0	0	0	0	0	0			W2	Female	0	1249	1
4	3	0	0	0	1	1	1	Private	1513	1019414	W2	5.04333	26.5082	0	0	0	0	0	0	1	0	0	Own	Secondary	W2	Male	0	1250	0
5	2	0	0	0	0	0	1	Private	1514	1019414	W2	5.04333	55.8553	0	0	0	0	0	0	1	0	0	Own	Secondary	W2	Female	0	1251	0
4	3	0	0	0	0	0	1	Private	1515	1019414	W2	5.04333	31.1217	0	0	0	0	0	0	0	0	0	No income	Secondary	W2	Male	0	1252	0
5	2	0	0	0	0	0	1	Private	1516	1019414	W2	5.04333	41.6025	0	0	0	0	0	0	1	0	0	Own	Secondary	W2	Male	0	1253	0
4	1	0	0	0	0	0	1	Private	1517	1019414	W2	5.04333	25.5466	0	0	0	0	0	0	0	0	0	No income	Secondary	W2	Male	0	1254	0
4	1	0	1	0	0	0	1	Private	1518	1019414	W2	5.04333	28.5411	0	0	0	0	0	0	0	0	0	Own	Secondary	W2	Female	0	1255	0
4	1	0	0	0	0	0	1	Private	1519	1019414	W2	5.04333	28.8607	0	0	0	0	0	0	0	0	0	Own	Secondary	W2	Male	0	1256	0
4	3	0	0	0	0	0	1	Private	1520	1019414	W2	5.04333	36.2078	0	0	0	0	0	0	0	0	0	Own	Secondary	W2	Female	0	1257	0
4	1	0	0	0	0	0	1	Private	1521	1019414	W2	5.04333	24.3295	0	0	0	0	0	0	1	0	0	Own	Secondary	W2	Female	0	1258	0
4	2	0	0	0	0	0	1	Private	1522	1019414	W2	5.04333	38.5	0	0	0	0	0	0	1	0	0	Own	Tertiary	W2	Female	0	1259	0
4	1	0	1	0	0	0	1	Private	1523	1019414	W2	5.04333	35.5998	0	0	0	0	0	0	1	0	0	Own	Secondary	W2	Female	0	1260	0
5		0	0	0	0	0	1	Private	1524	1019414	W2	5.04333	44	0	0	0	0	0	0	1	0	0	Own	No formal	W2	Female	0	1261	1
4	1	0	0	0	1	1	1	Private	1525	1019414	W2	5.04333	33.5192	0	0	0	0	0	0	1	0	0	Own	Secondary	W2	Female	0	1262	0
4	1	0	0	0	0	0	1	Private	1526	1019414	W2	5.04333	34.8854	0	0	0	0	0	0	1	0	0	Own	Secondary	W2	Male	0	1263	0
4	1	0	0	0	0	1	1	Private	1527	1019414	W2	5.04333	31.3772	0	0	0	0	0	0	1	0	0	Own	Secondary	W2	Male	0	1264	0
4	1	0	0	0	0	0	1	Private	1528	1019414	W2	5.04333	35.1436	0	0	0	0	0	0	1	0	0	Own	Secondary	W2	Female	0	1265	0
4	2	0	0	0	0	0	1	Private	1529	1019414	W2	5.04333	34.8333	0	0	0	0	0	0	0	0	0	Own	Secondary	W2	Female	0	1266	0
5		0	0	0	0	0	1	Private	1530	1019414	W2	5.04333	42	0	0	0	0	0	0	1	0	0	Own	No formal	W2	Male	0	1267	1
5	3	0	1	0	0	0	1	Private	1531	1019414	W2	5.04333	56.4852	1	1	0	0	0	0	0	0	0	Own	Secondary	W2	Female	0	1268	0
4	3	0	0	0	0	1	1	Private	1532	1019414	W2	5.04333	21.0861	0	0	0	0	0	0	1	0	0	No income	Secondary	W2	Male	0	1269	0
4	1	0	0	0	0	0	1	Private	1533	1019414	W2	5.04333	28.7637	0	0	0	0	0	0	0	0	0	Own	Secondary	W2	Male	0	1270	0
4	1	0	0	0	0	0	1	Private	1534	1019414	W2	5.04333	37.7993	0	0	0	0	0	0	1	0	0	No income	Secondary	W2	Male	0	1271	0
5	2	0	0	0	0	0	1	Private	1535	1019414	W2	5.04333	43.3799	0	0	0	0	0	0	1	0	0	Own	Secondary	W2	Male	0	1272	0
5	1	0	0	0	0	0	1	Private	1536	1019414	W2	5.04333	47.3991	0	0	0	0	0	0	1	0	0	Own	Secondary	W2	Male	0	1273	0
6	1	0	0	0	0	0	1	Private	1537	1019414	W2	5.04333	61.3854	0	0	0	0	0	0	0	0	0	No income	Primary	W2	Male	0	1274	0
4	2	0	0	0	1	0	1	Private	1538	1019414	W2	5.04333	39.0943	0	0	0	0	0	0	1	0	0	Own	Secondary	W2	Female	0	1275	0
5	3	0	1	0	0	0	1	Private	1539	1019414	W2	5.04333	48.5916	0	0	0	0	0	0	1	0	0	Own	Secondary	W2	Male	0	1276	0
6	1	0	0	0	0	0	0	Ministry Of Health	1540	1019366	B1	3.54028	66.1217	0	0	0	0	0	0	0	0	0	Own	Secondary	B1	Male	0	1277	0
6	1	0	0	0	0	0	0	Ministry Of Health	1541	1019366	B1	3.54028	68.5329	0	0	0	0	0	0	0	0	0	Own	No formal	B1	Male	0	1278	0
5	2	0	0	0	0	0	0	Ministry Of Health	1542	1019366	B1	3.54028	55.3607	0	0	0	0	0	0	0	0	0	Own	No formal	B1	Male	0	1279	0
6	1	0	0	0	0	0	0	Ministry Of Health	1543	1019366	B1	3.54028	74.2582	0	0	0	0	0	0	0	0	0	Own	No formal	B1		0	1280	1
6	1	0	0	0	0	0	0	Ministry Of Health	1544	1019366	B1	3.54028	69.4413	0	0	0	0	0	0	0	0	0	Own	No formal	B1	Male	0	1281	0
5	1	0	0	0	0	0	0	Ministry Of Health	1545	1019366	B1	3.54028	42.108	0	0	0	0	0	0	0	0	0	No income	No formal	B1	Male	0	1282	0
5	1	0	0	0	0	0	0	Ministry Of Health	1546	1019366	B1	3.54028	53.8443	0	0	0	0	0	0	0	0	0	Own	Secondary	B1	Female	0	1283	0
6	1	0	0	0	0	0	0	Ministry Of Health	1547	1019366	B1	3.54028	62.3717	0	0	0	0	0	0	0	0	0	Own	No formal	B1	Male	0	1284	0
6	1	0	0	0	0	0	0	Ministry Of Health	1548	1019366	B1	3.54028	80.2023	0	0	0	0	0	0	0	0	0	No income	No formal	B1	Male	0	1285	0
5	2	0	0	0	0	0	0	Ministry Of Health	1549	1019366	B1	3.54028	55.7993	0	0	0	0	0	0	0	0	0	No income	No formal	B1	Male	0	1286	0
6	1	0	0	0	0	0	0	Ministry Of Health	1550	1019366	B1	3.54028	60.7664	0	0	0	0	0	0	0	0	0	Own		B1	Male	0	1287	1
6	1	0	0	0	0	0	0	Ministry Of Health	1551	1019366	B1	3.54028	68.3854	0	0	0	0	0	0	0	0	0	Own	Primary	B1	Female	0	1288	0
3	2	0	0	0	0	0	0	Ministry Of Health	1552	1019366	B1	3.54028	17.5274	0	0	0	0	0	0	0	0	0	No income	Primary	B1	Male	0	1289	0
5	1	0	0	0	0	0	0	Ministry Of Health	1553	1019366	B1	3.54028	52.2078	0	0	0	0	0	0	0	0	0	Own	No formal	B1	Female	0	1290	0
5	1	0	0	0	0	0	0	Ministry Of Health	1554	1019366	B1	3.54028	53.0658	0	0	0	0	0	0	1	0	0	Own		B1	Male	0	1291	1
4	1	0	0	0	0	0	0	Ministry Of Health	1555	1019366	B1	3.54028	26.4046	0	0	0	0	0	0	0	0	0	Own	Primary	B1	Female	0	1292	0
3	1	0	0	0	0	0	0	Ministry Of Health	1556	1019366	B1	3.54028	19.3021	0	0	0	0	0	0	0	0	0	No income	Primary	B1	Male	0	1293	0
6	1	0	0	0	0	0	0	Ministry Of Health	1557	1019366	B1	3.54028	79.3799	0	0	0	0	0	0	0	0	0	No income	No formal	B1	Male	0	1294	0
3	1	0	0	0	0	0	0	Ministry Of Health	1558	1019366	B1	3.54028	17.8075	0	0	0	0	0	0	0	0	0	No income		B1	Female	0	1295	1
6	2	0	0	0	0	0	0	Ministry Of Health	1559	1019366	B1	3.54028	72.5384	0	0	0	0	0	0	0	0	0	No income		B1	Male	0	1296	1
5	2	0	0	0	0	0	0	Ministry Of Health	1560	1019366	B1	3.54028	56.9276	0	0	0	0	0	0	0	0	0	Own	No formal	B1	Female	0	1297	0
6	1	0	0	0	0	0	0	Ministry Of Health	1561	1019366	B1	3.54028	64.097	0	0	0	0	0	0	0	0	0	Own	Primary	B1	Male	0	1298	0
4	1	0	0	0	0	0	0	Ministry Of Health	1562	1019366	B1	3.54028	30.4128	0	0	0	0	0	0	0	0	0	No income		B1	Male	0	1299	1
4	1	0	0	0	0	0	0	Ministry Of Health	1563	1019366	B1	3.54028	38.0888	0	0	0	0	0	0	0	0	0	No income	Primary	B1	Male	0	1300	0
5	1	0	0	0	0	0	0	Ministry Of Health	1564	1019366	B1	3.54028	49.3909	0	0	0	0	0	0	1	0	0	Own	Secondary	B1	Female	0	1301	0
3	1	0	0	0	0	1	0	Ministry Of Health	1565	1019366	B1	3.54028	16.0916	0	0	0	0	0	0	1	0	0	No income	Secondary	B1	Female	0	1302	0
4	1	0	0	0	0	1	0	Ministry Of Health	1566	1019366	B1	3.54028	35.3607	0	0	0	0	0	0	1	0	0	No income	Secondary	B1	Male	0	1303	0
4	1	0	0	0	0	1	0	Ministry Of Health	1567	1019366	B1	3.54028	20.9331	0	0	0	0	0	0	1	0	0	Own	Secondary	B1	Male	0	1304	0
5	1	0	0	0	0	0	0	Ministry Of Health	1568	1019366	B1	3.54028	45.9906	0	0	0	0	0	0	1	0	0	No income		B1		0	1305	1
5	1	0	0	0	0	0	0	Ministry Of Health	1569	1019366	B1	3.54028	47.8799	0	0	0	0	0	0	0	0	0	Own	Tertiary	B1	Female	0	1306	0
5	1	0	0	0	0	1	0	Ministry Of Health	1570	1019366	B1	3.54028	55.3635	0	0	0	0	0	0	1	0	0	Own	Tertiary	B1	Female	0	1307	0
6	2	0	0	0	0	1	0	Ministry Of Health	1571	1019366	B1	3.54028	61.011	0	0	0	0	0	0	1	0	0	Own	No formal	B1	Female	0	1308	0
4	1	0	0	0	0	1	0	Ministry Of Health	1572	1019366	B1	3.54028	22.358	0	0	0	0	0	0	1	0	0	Own	Tertiary	B1	Male	0	1309	0
6	1	0	0	0	0	0	0	Ministry Of Health	1573	1019366	B1	3.54028	79.955	0	0	0	0	0	0	0	0	0	No income		B1	Male	0	1310	1
6	1	0	0	0	0	0	0	Ministry Of Health	1574	1019366	B1	3.54028	71.9523	0	0	0	0	0	0	1	0	0	No income		B1	Male	0	1311	1
4	1	0	0	0	0	1	0	Ministry Of Health	1575	1019366	B1	3.54028	29.1299	0	0	0	0	0	0	1	0	0	Own	Tertiary	B1	Female	0	1312	0
4	1	0	0	0	0	1	0	Ministry Of Health	1576	1019366	B1	3.54028	26.3854	0	0	0	0	0	0	1	0	0	Own	Primary	B1	Female	0	1313	0
5	2	0	0	0	0	0	0	Ministry Of Health	1577	1019366	B1	3.54028	55.2132	0	0	0	0	0	0	0	0	0	Own	Primary	B1	Female	0	1314	0
5	1	0	0	0	0	1	0	Ministry Of Health	1578	1019366	B1	3.54028	58.2406	0	0	0	0	0	0	1	0	0	Own	Tertiary	B1	Female	0	1315	0
3	1	0	0	0	0	1	0	Ministry Of Health	1579	1019366	B1	3.54028	19.41	0	0	0	0	0	0	1	0	0	Own	Tertiary	B1	Male	0	1316	0
5	1	0	0	0	0	0	0	Ministry Of Health	1580	1019366	B1	3.54028	42.3909	0	0	0	0	0	0	1	0	0	Own	Tertiary	B1	Female	0	1317	0
6	2	0	0	0	0	0	0	Ministry Of Health	1581	1019366	B1	3.54028	63.2938	0	0	0	0	0	0	0	0	0	No income	No formal	B1	Female	0	1318	0
3	1	0	0	0	0	0	0	Ministry Of Health	1582	1019366	B1	3.54028	6.77192	0	0	0	0	0	0	0	0	0	Parental	Secondary	B1	Female	0	1319	0
5	2	0	0	0	0	0	0	Ministry Of Health	1583	1019366	B1	3.54028	52.6886	0	0	0	0	0	0	0	0	0	Own	Secondary	B1	Female	0	1320	0
6	1	0	0	0	0	0	0	Ministry Of Health	1584	1019366	B1	3.54028	72.91	0	0	0	0	0	0	0	0	0	No income	Primary	B1	Male	0	1321	0
5	1	0	0	0	0	0	0	Ministry Of Health	1585	1019366	B1	3.54028	54.6272	0	0	0	0	0	0	0	0	0	Own	Primary	B1	Female	0	1322	0
6	1	0	0	1	0	0	0	Ministry Of Health	1586	1019366	B1	3.54028	66.2747	0	1	1	0	0	0	0	0	0	No income	Primary	B1	Female	0	1323	0
5	1	0	0	0	0	0	0	Ministry Of Health	1587	1019366	B1	3.54028	50.2242	0	0	0	0	0	0	0	0	0	Own	Primary	B1	Female	0	1324	0
5	1	0	0	0	0	0	0	Ministry Of Health	1588	1019366	B1	3.54028	58.1858	0	0	0	0	0	0	0	0	0	Own	Secondary	B1	Female	0	1325	0
6	1	0	0	0	0	0	0	Ministry Of Health	1589	1019366	B1	3.54028	63.4824	0	0	0	0	0	0	0	0	0	No income	Secondary	B1	Male	0	1326	0
6		0	0	0	0	0	0	Ministry Of Health	1590	1019366	B1	3.54028	75.5943	0	0	0	0	0	0	0	0	0	Own	Primary	B1	Female	0	1327	1
6	1	0	0	0	0	0	0	Ministry Of Health	1591	1019366	B1	3.54028	73.6628	0	0	0	0	0	0	0	0	0	Own	Primary	B1	Female	0	1328	0
5	3	0	0	1	0	0	0	Ministry Of Health	1592	1019366	B1	3.54028	56.8185	0	1	1	0	0	0	0	0	0	No income	Secondary	B1	Male	0	1329	0
6	1	0	0	0	0	0	0	Ministry Of Health	1593	1019366	B1	3.54028	65.011	0	0	0	0	0	0	0	0	0	No income	Secondary	B1	Male	0	1330	0
6	1	0	0	0	0	0	0	Ministry Of Health	1594	1019366	B1	3.54028	63.5438	0	1	1	0	0	0	0	1	0	Own	Primary	B1	Female	0	1331	0
6	2	0	0	0	0	0	0	Ministry Of Health	1595	1019366	B1	3.54028	73.7829	0	0	0	0	0	0	0	0	0	No income	No formal	B1	Male	0	1332	0
5	1	0	0	1	0	0	0	Ministry Of Health	1596	1019366	B1	3.54028	45.9605	0	1	0	0	0	0	0	0	0	Own	Secondary	B1	Male	0	1333	0
3	1	0	0	0	0	0	0	Ministry Of Health	1597	1019366	B1	3.54028	17.8361	0	0	0	0	0	0	0	0	0	No income	Secondary	B1	Female	0	1334	0
6	3	0	0	0	0	0	0	Ministry Of Health	1598	1019366	B1	3.54028	65.7993	0	0	0	0	0	0	0	0	0	No income		B1	Male	0	1335	1
5	1	0	0	0	0	0	0	Ministry Of Health	1599	1019366	B1	3.54028	56.1655	0	0	0	0	0	0	0	0	0	Own	Primary	B1	Male	0	1336	0
5		0	0	0	0	0	0	Ministry Of Health	1600	1019366	B1	3.54028	42.4769	0	0	0	0	0	0	0	0	0	Own	Secondary	B1	Male	0	1337	1
5	1	0	0	0	0	1	0	Ministry Of Health	1601	1019366	B1	3.54028	55.6628	0	0	0	0	0	0	1	0	0	Own	Tertiary	B1	Female	0	1338	0
5	1	0	0	0	0	0	0	Ministry Of Health	1602	1019366	B1	3.54028	52.4934	0	0	0	0	0	0	0	0	0	Own	Secondary	B1	Male	0	1339	0
5	1	0	0	0	0	0	0	Ministry Of Health	1603	1019366	B1	3.54028	55.5833	0	0	0	0	0	0	0	0	0	Own	Secondary	B1	Female	0	1340	0
6	1	0	0	0	0	0	0	Ministry Of Health	1604	1019366	B1	3.54028	63.6272	0	0	0	0	0	0	0	0	0	Own	No formal	B1	Male	0	1341	0
5	1	0	0	1	0	0	0	Ministry Of Health	1605	1019366	B1	3.54028	51.5822	0	1	1	0	0	1	0	0	0	Own	Secondary	B1	Female	0	1342	0
5	2	0	0	0	0	0	0	Ministry Of Health	1606	1019366	B1	3.54028	56.0998	0	0	0	0	0	0	0	0	0	Own	Primary	B1	Male	0	1343	0
6	1	0	0	0	0	0	0	Ministry Of Health	1607	1019366	B1	3.54028	69.2582	0	0	0	0	0	0	0	0	0	Own	Primary	B1	Female	0	1344	0
3	1	0	0	0	0	0	0	Ministry Of Health	1608	1019366	B1	3.54028	15.25	0	0	0	0	0	0	0	0	0	No income	Secondary	B1	Female	0	1345	0
5	2	0	0	0	0	0	1	Private	1609	1019414	W2	5.04333	58.1941	0	0	0	0	0	0	0	0	0	Own	Tertiary	W2	Female	0	1346	0
4	2	0	0	0	0	0	1	Private	1610	1019414	W2	5.04333	27.0888	0	0	0	0	0	0	1	0	0	Own	Secondary	W2	Female	0	1347	0
4	1	0	0	0	0	0	1	Private	1611	1019414	W2	5.04333	31.3361	0	0	0	0	0	0	1	0	0	Own	Tertiary	W2	Female	0	1348	0
5		0	0	0	0	1	1	Private	1612	1019414	W2	5.04333	52	0	0	0	0	0	0	1	0	0		No formal	W2	Male	0	1349	1
4		0	1	0	0	0	1	Private	1613	1019414	W2	5.04333	34	0	0	0	0	0	0	1	0	0	Own	No formal	W2	Female	0	1350	1
4	3	0	0	0	0	0	1	Private	1614	1019414	W2	5.04333	31.205	0	0	0	0	0	0	1	0	0	Own	Secondary	W2	Female	0	1351	0
4	2	0	0	0	0	0	1	Private	1615	1019414	W2	5.04333	38.0247	0	0	0	0	0	0	1	0	0	Own	Secondary	W2	Male	0	1352	0
4	3	0	0	0	0	1	1	Private	1616	1019414	W2	5.04333	28.8185	0	1	0	0	0	0	1	0	0	Own	Secondary	W2	Male	0	1353	0
4		0	0	0	1	0	1	Private	1617	1019414	W2	5.04333	39	0	0	0	0	0	0	1	0	0	Own	No formal	W2	Female	0	1354	1
3	1	0	0	0	0	0	1	Private	1618	1019414	W2	5.04333	16.1694	0	0	0	0	0	0	1	0	0	No income	Secondary	W2	Female	0	1355	0
5	1	0	0	0	1	0	1	Private	1619	1019414	W2	5.04333	45.1831	0	0	0	0	0	0	1	0	0	No income	Secondary	W2	Male	0	1356	0
4		0	0	0	0	1	1	Private	1620	1019414	W2	5.04333	23	0	0	0	0	0	0	1	0	0	Own	No formal	W2	Female	0	1357	1
5	2	0	1	0	0	0	1	Private	1621	1019414	W2	5.04333	56.8525	0	0	0	0	0	0	0	0	0	Own	Secondary	W2	Female	0	1358	0
5	2	0	0	0	0	0	1	Private	1622	1019414	W2	5.04333	51.8744	0	0	0	0	0	0	1	0	0	Own	Secondary	W2	Male	0	1359	0
4	2	0	1	0	0	0	1	Private	1623	1019414	W2	5.04333	22.8333	0	0	0	0	0	0	1	0	0		Tertiary	W2	Female	0	1360	1
5		0	0	0	0	0	1	Private	1624	1019414	W2	5.04333	54	0	0	0	0	0	0	0	0	0	Own	No formal	W2	Female	0	1361	1
5	1	0	0	0	0	0	1	Private	1625	1019414	W2	5.04333	46.3662	0	0	0	0	0	0	0	0	0	Own	Secondary	W2	Female	0	1362	0
4	2	0	0	0	1	0	1	Private	1626	1019414	W2	5.04333	38.6518	0	0	0	0	0	0	0	0	0	Own		W2	Male	0	1363	1
4	1	0	0	0	0	0	1	Private	1627	1019414	W2	5.04333	37.4632	0	0	0	0	0	0	0	0	0	Own	Tertiary	W2	Female	0	1364	0
5	4	0	0	0	0	0	1	Private	1628	1019414	W2	5.04333	57.4961	0	0	0	0	0	0	0	0	0	Own	Secondary	W2	Male	0	1365	0
4	1	0	0	0	0	1	1	Private	1629	1019414	W2	5.04333	37.813	0	0	0	0	0	0	1	0	0	Own	Tertiary	W2	Female	0	1366	0
4		0	0	0	0	0	1	Private	1630	1019414	W2	5.04333	27	0	0	0	0	0	0	1	0	0	Own	No formal	W2	Female	0	1367	1
4	1	0	0	0	0	0	1	Private	1631	1019414	W2	5.04333	36.108	0	0	0	0	0	0	0	0	0	Own	Secondary	W2	Male	0	1368	0
4	1	0	0	0	0	0	1	Private	1632	1019414	W2	5.04333	37.1053	0	0	0	0	0	0	1	0	0	Own	Tertiary	W2	Female	0	1369	0
5		0	0	0	0	0	1	Private	1633	1019414	W2	5.04333	49	0	0	0	0	0	0	1	0	0	Own	No formal	W2	Male	0	1370	1
4		0	0	0	1	0	1	Private	1634	1019414	W2	5.04333	28	0	0	0	0	0	0	0	0	0	Own	Secondary	W2	Female	0	1371	1
5	2	0	0	0	0	0	1	Private	1635	1019414	W2	5.04333	50.2719	0	0	0	0	0	0	1	0	0	Own	Tertiary	W2	Male	0	1372	0
5	2	0	0	0	0	0	1	Private	1636	1019414	W2	5.04333	47.597	0	0	0	0	0	0	0	0	0	Own	Secondary	W2	Male	0	1373	0
3	2	0	0	0	1	0	1	Private	1637	1019414	W2	5.04333	19.7555	0	0	0	0	0	0	1	0	0	No income	Secondary	W2	Female	0	1374	0
6		0	0	0	0	0	1	Private	1638	1019414	W2	5.04333	72.7692	0	0	0	0	0	0	0	0	0	No income	Secondary	W2	Female	0	1375	1
4	1	0	0	0	0	0	1	Private	1639	1019414	W2	5.04333	35.6721	1	1	0	0	0	0	1	0	0	Own		W2	Female	0	1376	1
4	1	0	0	0	0	0	1	Private	1640	1019414	W2	5.04333	29.2774	0	0	0	0	0	0	1	0	0	Own	Tertiary	W2	Male	0	1377	0
4	3	0	0	0	0	0	1	Private	1641	1019414	W2	5.04333	26.0712	0	0	0	0	0	0	0	0	0	Own	Secondary	W2	Female	0	1378	0
5	2	0	0	0	1	0	1	Private	1642	1019414	W2	5.04333	47.5548	0	0	0	0	0	0	1	0	0	Own	Secondary	W2	Male	0	1379	0
5	1	0	0	0	0	0	1	Private	1643	1019414	W2	5.04333	42.3361	0	0	0	0	0	0	0	0	0	No income	Secondary	W2	Male	0	1380	0
5		0	0	0	1	0	1	Private	1644	1019414	W2	5.04333	40	0	0	0	0	0	0	1	0	0			W2	Male	0	1381	1
5	1	0	0	0	0	0	1	Private	1645	1019414	W2	5.04333	44.1573	0	0	0	0	0	0	1	0	0	Own	Tertiary	W2	Female	0	1382	0
4	1	0	0	0	0	0	1	Private	1646	1019414	W2	5.04333	28.358	0	0	0	0	0	0	1	0	0	Own	Secondary	W2	Female	0	1383	0
3	2	0	0	0	0	0	1	Private	1647	1019414	W2	5.04333	18.0301	0	0	0	0	0	0	1	0	0	Own	Secondary	W2	Female	0	1384	0
4	2	0	0	0	0	0	1	Private	1648	1019414	W2	5.04333	24.3322	0	0	0	0	0	0	1	0	0	Own	Secondary	W2	Male	0	1385	0
4	1	0	0	0	0	0	0	Ministry Of Health	1649	1019366	B1	3.54028	31.347	0	0	0	0	0	0	0	0	0	Own	Secondary	B1	Male	0	1386	0
4	1	0	0	0	0	0	0	Ministry Of Health	1650	1019366	B1	3.54028	35.761	0	0	0	0	0	0	0	0	0	Own	Tertiary	B1	Male	0	1387	0
4	1	0	0	0	0	0	0	Ministry Of Health	1651	1019366	B1	3.54028	39.6463	0	0	0	0	0	0	0	0	0	No income	Secondary	B1	Male	0	1388	0
4	1	0	0	0	0	0	0	Ministry Of Health	1652	1019366	B1	3.54028	22.5548	0	0	0	0	0	0	0	0	0	Own	Tertiary	B1	Male	0	1389	0
4	1	0	0	0	0	1	0	Ministry Of Health	1653	1019366	B1	3.54028	29.3416	0	0	0	0	0	0	1	0	0	Own		B1	Male	0	1390	1
4	1	0	0	0	0	0	0	Ministry Of Health	1654	1019366	B1	3.54028	25.6436	0	0	0	0	0	0	0	0	0	Own		B1	Male	0	1391	1
4	1	0	0	0	0	0	0	Ministry Of Health	1655	1019366	B1	3.54028	28.1135	0	0	0	0	0	0	0	0	0	Own	Secondary	B1	Male	0	1392	0
4	1	0	0	0	0	0	0	Ministry Of Health	1656	1019366	B1	3.54028	26.4879	0	0	0	0	0	0	0	0	0	No income	Secondary	B1	Male	0	1393	0
3	1	0	0	0	0	0	0	Ministry Of Health	1657	1019366	B1	3.54028	14.4304	0	0	0	0	0	0	0	0	0	No income		B1	Male	0	1394	1
4	2	0	0	0	0	0	0	Ministry Of Health	1658	1019366	B1	3.54028	35.1546	0	0	0	0	0	0	0	0	0	No income	Secondary	B1	Male	0	1395	0
4	1	0	0	0	0	0	0	Ministry Of Health	1659	1019366	B1	3.54028	27.1776	0	0	0	0	0	0	0	0	0	No income	Secondary	B1	Male	0	1396	0
4	1	0	0	0	0	0	0	Ministry Of Health	1660	1019366	B1	3.54028	23.6162	0	0	0	0	0	0	0	0	0	No income	Secondary	B1	Male	0	1397	0
4	1	0	0	0	0	0	0	Ministry Of Health	1661	1019366	B1	3.54028	23.1995	0	0	0	0	0	0	0	0	0	No income	Secondary	B1	Male	0	1398	0
4	1	0	0	0	0	0	0	Ministry Of Health	1662	1019366	B1	3.54028	32.1831	0	0	0	0	0	0	0	0	0	Own	Secondary	B1	Female	0	1399	0
4	1	0	0	0	0	0	0	Ministry Of Health	1663	1019366	B1	3.54028	34.6546	0	0	0	0	0	0	0	0	0	No income	Secondary	B1	Male	0	1400	0
4	1	0	0	0	0	0	0	Ministry Of Health	1664	1019366	B1	3.54028	29.9468	0	0	0	0	0	0	0	0	0	Own	Tertiary	B1	Male	0	1401	0
4	1	0	0	0	0	0	0	Ministry Of Health	1665	1019366	B1	3.54028	26.8662	0	0	0	0	0	0	0	0	0	Own	Secondary	B1	Male	0	1402	0
4	1	0	0	0	0	0	0	Ministry Of Health	1666	1019366	B1	3.54028	26.0466	0	0	0	0	0	0	0	0	0	No income	Primary	B1	Male	0	1403	0
4	1	0	0	0	0	0	0	Ministry Of Health	1667	1019366	B1	3.54028	31.6518	0	0	0	0	0	0	0	0	0	No income	Tertiary	B1	Male	0	1404	0
4	1	0	0	0	0	0	0	Ministry Of Health	1668	1019366	B1	3.54028	35.2324	0	0	0	0	0	0	0	0	0	Own		B1	Male	0	1405	1
4	1	0	0	0	0	0	0	Ministry Of Health	1669	1019366	B1	3.54028	28.7352	0	0	0	0	0	0	0	0	0	Own	Tertiary	B1	Male	0	1406	0
4	1	0	0	0	0	0	0	Ministry Of Health	1670	1019366	B1	3.54028	29.0192	0	0	0	0	0	0	0	0	0	No income	Primary	B1	Male	0	1407	0
5	1	0	0	0	0	0	0	Ministry Of Health	1671	1019316	N1	4.30415	47.6573	0	0	0	0	0	0	0	0	0	Own	Secondary	N1	Male	0	1408	0
5	1	0	0	0	0	0	0	Ministry Of Health	1672	1019316	N1	4.30415	57	0	0	0	0	0	0	0	0	0	Own	Secondary	N1	Female	0	1409	0
5	1	0	0	0	0	0	0	Ministry Of Health	1673	1019316	N1	4.30415	48.4046	0	0	0	0	0	0	0	0	0	Own	Secondary	N1	Male	0	1410	0
5	1	0	0	0	0	0	0	Ministry Of Health	1674	1019316	N1	4.30415	55.4769	0	0	0	0	0	0	0	0	0	No income	Secondary	N1	Female	0	1411	0
5	1	0	0	0	0	0	0	Ministry Of Health	1675	1019316	N1	4.30415	48.9073	0	0	0	0	0	0	0	0	0	Own	Secondary	N1	Male	0	1412	0
4	1	0	0	0	0	0	0	Ministry Of Health	1676	1019316	N1	4.30415	27.0521	0	0	0	0	0	0	0	0	0	Own	Primary	N1	Female	0	1413	0
4	1	0	0	0	0	0	0	Ministry Of Health	1677	1019316	N1	4.30415	28.2489	0	0	0	0	0	0	0	0	0	Own	Secondary	N1	Female	0	1414	0
5	1	0	0	0	0	0	0	Ministry Of Health	1678	1019316	N1	4.30415	40.2379	0	0	0	0	0	0	0	0	0	Own	Primary	N1	Female	0	1415	0
5	2	0	0	0	0	0	0	Ministry Of Health	1679	1019316	N1	4.30415	55.5082	0	0	0	0	0	0	0	0	0	Own	Secondary	N1	Male	0	1416	0
5	1	0	0	0	0	0	0	Ministry Of Health	1680	1019316	N1	4.30415	40.7434	0	0	0	0	0	0	0	0	0	Own	Secondary	N1	Female	0	1417	0
6	1	0	0	0	0	0	0	Ministry Of Health	1681	1019316	N1	4.30415	66.4018	0	0	0	0	0	0	0	0	0	No income	Tertiary	N1	Male	0	1418	0
4	1	0	0	0	0	0	0	Ministry Of Health	1682	1019316	N1	4.30415	30.6941	0	0	0	0	0	0	0	0	0	Own	Secondary	N1	Female	0	1419	0
6	1	0	0	0	0	0	0	Ministry Of Health	1683	1019316	N1	4.30415	69.5274	0	0	0	0	0	0	0	0	0	No income	Tertiary	N1	Female	0	1420	0
		0	0	0	0	0	0	Ministry Of Health	1684	1019316	N1	4.30415		0	0	0	0	0	0	0	0	0	No income	Secondary	N1	Female	0	1421	1
5	1	0	0	0	0	0	0	Ministry Of Health	1685	1019316	N1	4.30415	57.3075	0	0	0	0	0	0	0	0	0	Own	Secondary	N1	Male	0	1422	0
6	1	0	0	0	0	0	0	Ministry Of Health	1686	1019316	N1	4.30415	69.955	0	0	0	0	0	0	0	0	0	Own	Primary	N1	Female	0	1423	0
4	1	0	0	0	0	0	0	Ministry Of Health	1687	1019316	N1	4.30415	24.7078	0	0	0	0	0	0	0	0	0	Own	Secondary	N1	Female	0	1424	0
6	1	0	0	0	0	0	0	Ministry Of Health	1688	1019316	N1	4.30415	78.5192	0	0	0	0	0	0	0	0	0	No income	Tertiary	N1	Male	0	1425	0
6	3	0	0	0	0	0	0	Ministry Of Health	1689	1019316	N1	4.30415	73.7324	0	0	0	0	0	0	0	0	0	No income	Tertiary	N1	Male	0	1426	0
6	1	0	0	0	0	0	0	Ministry Of Health	1690	1019316	N1	4.30415	80.4769	0	0	0	0	0	0	0	0	0	No income	Tertiary	N1	Female	0	1427	0
5	1	0	0	0	0	0	0	Ministry Of Health	1691	1019316	N1	4.30415	51.5943	0	0	0	0	0	0	0	0	0	Own	Tertiary	N1	Male	0	1428	0
4	1	0	0	0	0	0	0	Ministry Of Health	1692	1019316	N1	4.30415	38.761	0	0	0	0	0	0	0	0	0	Own	Secondary	N1	Female	0	1429	0
5	4	0	0	0	0	0	0	Ministry Of Health	1693	1019316	N1	4.30415	52.6299	0	0	0	0	0	0	0	0	0	No income	No formal	N1	Male	0	1430	0
5	1	0	0	0	0	0	0	Ministry Of Health	1694	1019316	N1	4.30415	56.1804	0	0	0	0	0	0	0	0	0	Own	Tertiary	N1	Female	0	1431	0
5	1	0	0	0	0	0	0	Ministry Of Health	1695	1019316	N1	4.30415	49.6025	0	0	0	0	0	0	0	0	0	Own	Primary	N1	Male	0	1432	0
5	1	0	0	0	0	0	0	Ministry Of Health	1696	1019316	N1	4.30415	56.4018	0	0	0	0	0	0	0	0	0	No income	Secondary	N1	Male	0	1433	0
6	2	0	0	0	0	0	0	Ministry Of Health	1697	1019316	N1	4.30415	72.7406	0	0	0	0	0	0	0	0	0	No income	Tertiary	N1	Male	0	1434	0
5	2	0	0	0	0	0	0	Ministry Of Health	1698	1019316	N1	4.30415	59.455	0	0	0	0	0	0	0	0	0	No income	Tertiary	N1	Male	0	1435	0
6	2	0	0	0	0	1	0	Ministry Of Health	1699	1019316	N1	4.30415	67.5274	0	0	0	0	0	0	1	0	0	Pension		N1		0	1436	1
6	2	0	0	0	0	0	0	Ministry Of Health	1700	1019316	N1	4.30415	64.9578	0	0	0	0	0	0	0	0	0	No income	Secondary	N1	Male	0	1437	0
6	1	0	0	0	0	0	0	Ministry Of Health	1701	1019316	N1	4.30415	78.5329	0	0	0	0	0	0	0	0	0	Pension	Secondary	N1	Female	0	1438	0
4	1	0	0	0	0	0	0	Ministry Of Health	1702	1019316	N1	4.30415	35.0943	0	0	0	0	0	0	0	0	0	Own		N1	Female	0	1439	1
3	1	0	0	0	0	0	0	Ministry Of Health	1703	1019316	N1	4.30415	12.3854	0	0	0	0	0	0	0	0	0	Parental	Primary	N1	Female	0	1440	0
5	1	0	0	0	0	0	0	Ministry Of Health	1704	1019316	N1	4.30415	50.8185	0	0	0	0	0	0	0	0	0	Own	Primary	N1	Female	0	1441	0
5	1	0	1	0	0	0	0	Ministry Of Health	1705	1019316	N1	4.30415	51.7379	0	0	0	0	0	0	1	0	0			N1	Female	0	1442	1
6	1	0	0	0	0	0	0	Ministry Of Health	1706	1019316	N1	4.30415	68.2187	0	0	0	0	0	0	0	0	0		Primary	N1	Male	0	1443	1
3	1	0	0	0	1	0	0	Ministry Of Health	1707	1019316	N1	4.30415	14	0	0	0	0	0	0	1	0	0	Parental	Secondary	N1	Female	0	1444	0
3	1	1	1	0	1	0	0	Ministry Of Health	1708	1019316	N1	4.30415	19.8103	0	1	0	0	0	0	1	0	0			N1	Female	0	1445	1
3	1	0	0	0	0	0	0	Ministry Of Health	1709	1019316	N1	4.30415	12.2269	0	0	0	0	0	0	1	0	0	Parental	Primary	N1	Male	0	1446	0
6	1	0	0	0	0	0	0	Ministry Of Health	1710	1019316	N1	4.30415	61.074	0	0	0	0	0	0	0	0	0	Pension	Secondary	N1	Female	0	1447	0
4		0	0	0	0	0	0	Ministry Of Health	1711	1019316	N1	4.30415	32	0	0	0	0	0	0	0	0	0	No income		N1	Male	0	1448	1
4		0	0	0	0	0	0	Ministry Of Health	1712	1019316	N1	4.30415	25	0	0	0	0	0	0	0	0	0	Own		N1	Female	0	1449	1
6	1	0	0	0	0	0	0	Ministry Of Health	1713	1019316	N1	4.30415	69.216	0	0	0	0	0	0	0	0	0	Pension	Secondary	N1	Male	0	1450	0
5	1	0	0	0	0	0	0	Ministry Of Health	1714	1019316	N1	4.30415	56.9441	0	0	0	0	0	0	0	0	0	Pension	Secondary	N1	Male	0	1451	0
3	1	0	0	0	0	1	0	Ministry Of Health	1715	1019316	N1	4.30415	14.9304	0	0	0	0	0	0	1	0	0	No income	Secondary	N1	Female	0	1452	0
4	1	0	0	0	0	0	0	Ministry Of Health	1716	1019316	N1	4.30415	35.1546	0	0	0	0	0	0	0	0	0	Own	Secondary	N1	Female	0	1453	0
4	1	0	0	0	0	0	0	Ministry Of Health	1717	1019316	N1	4.30415	25.966	0	0	0	0	0	0	1	0	0	Own		N1	Male	0	1454	1
3	1	0	0	0	0	0	0	Ministry Of Health	1718	1019316	N1	4.30415	15.3525	0	0	0	0	0	0	0	0	0	No income	Secondary	N1	Female	0	1455	0
3	1	0	0	0	0	0	0	Ministry Of Health	1719	1019316	N1	4.30415	19.4961	0	0	0	0	0	0	0	0	0	No income	Secondary	N1	Female	0	1456	0
4	1	0	0	0	0	0	0	Ministry Of Health	1720	1019316	N1	4.30415	20.8103	0	0	0	0	0	0	1	0	0	No income	Tertiary	N1	Female	0	1457	0
5	2	0	0	0	0	0	0	Ministry Of Health	1721	1019316	N1	4.30415	58.324	0	0	0	0	0	0	0	0	0	Own	Secondary	N1	Female	0	1458	0
3	2	0	0	0	0	0	0	Ministry Of Health	1722	1019316	N1	4.30415	7.85251	0	0	0	0	0	0	0	0	0	Parental	Primary	N1	Male	0	1459	0
6	1	0	0	0	0	0	0	Ministry Of Health	1723	1019316	N1	4.30415	76.9906	0	0	0	0	0	0	0	0	0	Pension	Primary	N1	Male	0	1460	0
4	1	0	0	0	1	1	0	Ministry Of Health	1724	1019316	N1	4.30415	37.5411	0	0	0	0	0	0	1	0	0	Own	Tertiary	N1	Female	0	1461	0
6	1	0	0	0	0	0	0	Ministry Of Health	1725	1019316	N1	4.30415	61.9304	0	0	0	0	0	0	0	0	0	Pension	Secondary	N1	Female	0	1462	0
3	1	0	0	0	0	0	0	Ministry Of Health	1726	1019316	N1	4.30415	16.5943	0	0	0	0	0	0	0	0	0	No income	Secondary	N1	Male	0	1463	0
5	1	0	0	0	0	0	0	Ministry Of Health	1727	1019316	N1	4.30415	52.0192	0	0	0	0	0	0	0	0	0	Own	Secondary	N1	Male	0	1464	0
3	1	0	0	0	0	1	0	Ministry Of Health	1728	1019316	N1	4.30415	6.38265	0	0	0	0	0	0	1	0	0	Parental	Primary	N1	Male	0	1465	0
6	2	0	0	0	0	0	0	Ministry Of Health	1729	1019316	N1	4.30415	80.1667	0	0	0	0	0	0	0	0	0	Pension	Primary	N1	Male	0	1466	0
6	1	0	0	0	0	0	0	Ministry Of Health	1730	1019316	N1	4.30415	69.8991	0	0	0	0	0	0	1	0	0	Pension	Secondary	N1	Female	0	1467	0
4	3	0	0	0	0	1	0	Ministry Of Health	1731	1019316	N1	4.30415	33.5384	0	0	0	0	0	0	1	0	0	Own	Secondary	N1	Female	0	1468	0
4	1	1	1	0	1	0	0	Ministry Of Health	1732	1019316	N1	4.30415	30.2856	1	1	0	0	0	0	1	0	0	Own	Secondary	N1	Female	0	1469	0
5	1	0	0	1	0	0	0	Ministry Of Health	1733	1019316	N1	4.30415	48.4331	0	0	1	0	0	0	0	1	0	No income	Secondary	N1	Female	0	1470	0
4	1	0	0	0	0	0	0	Ministry Of Health	1734	1019316	N1	4.30415	21.063	0	0	0	0	0	0	1	0	0		Tertiary	N1	Male	0	1471	1
5	1	0	0	0	0	0	0	Ministry Of Health	1735	1019316	N1	4.30415	50.6628	0	0	0	0	0	0	0	0	0	Own		N1	Female	0	1472	1
3	1	0	0	0	0	1	0	Ministry Of Health	1736	1019316	N1	4.30415	9.04932	0	0	0	0	0	0	1	0	0	Parental	Primary	N1	Male	0	1473	0
1	1	0	0	0	1	0	0	Ministry Of Health	1737	1019316	N1	4.30415	0.769178	0	0	0	0	0	0	1	0	0	Parental		N1	Female	0	1474	1
4	1	0	0	0	0	0	0	Ministry Of Health	1738	1019316	N1	4.30415	29.7242	0	0	0	0	0	0	0	0	0	Own	Secondary	N1	Male	0	1475	0
4		0	0	0	0	0	0	Ministry Of Health	1739	1019316	N1	4.30415	25.5466	0	0	0	0	0	0	0	0	0	Own	Secondary	N1	Male	0	1476	1
4	1	0	0	0	0	0	0	Ministry Of Health	1740	1019316	N1	4.30415	29.3075	0	0	0	0	0	0	0	0	0	Own	Secondary	N1	Male	0	1477	0
4	1	0	0	0	0	0	0	Ministry Of Health	1741	1019316	N1	4.30415	35.2664	0	0	0	0	0	0	0	0	0	Own	Tertiary	N1	Male	0	1478	0
4	1	0	0	0	1	0	0	Ministry Of Health	1742	1019316	N1	4.30415	33.8333	0	0	0	0	0	0	0	0	0	No income	Tertiary	N1	Male	0	1479	0
1	1	0	0	0	0	0	0	Ministry Of Health	1743	1019316	N1	4.30415	0.508219	0	0	0	0	0	0	1	0	0	Parental		N1	Female	0	1480	1
2	1	0	0	0	0	0	0	Ministry Of Health	1744	1019316	N1	4.30415	1.01096	0	0	0	0	0	0	0	0	0	Parental		N1	Male	0	1481	1
4	1	0	0	0	0	0	0	Ministry Of Health	1745	1019316	N1	4.30415	30.2637	0	0	0	0	0	0	0	0	0	Own	Tertiary	N1	Male	0	1482	0
4	1	0	0	0	0	0	0	Ministry Of Health	1746	1019316	N1	4.30415	30.8635	0	0	0	0	0	0	0	0	0	Own	Tertiary	N1	Male	0	1483	0
2	1	0	0	0	0	0	0	Ministry Of Health	1747	1019316	N1	4.30415	1.75	0	0	0	0	0	0	1	0	0	Parental		N1	Male	0	1484	1
4	1	0	0	0	0	0	0	Ministry Of Health	1748	1019316	N1	4.30415	36.6995	0	0	0	0	0	0	0	0	0	Own	Tertiary	N1	Male	0	1485	0
1	1	0	0	0	0	0	0	Ministry Of Health	1749	1019316	N1	4.30415	0.0888128	0	0	0	0	0	0	0	0	0	Parental		N1	Female	0	1486	1
4	1	0	0	0	0	0	0	Ministry Of Health	1750	1019316	N1	4.30415	23.7801	0	0	0	0	0	0	0	0	0	Own		N1	Male	0	1487	1
4	1	0	0	0	0	0	0	Ministry Of Health	1751	1019316	N1	4.30415	26.0712	0	0	0	0	0	0	1	0	0	Own	Tertiary	N1	Male	0	1488	0
4	1	0	0	0	0	0	0	Ministry Of Health	1752	1019316	N1	4.30415	28.2719	0	0	0	0	0	0	0	0	0	Own	Tertiary	N1	Male	0	1489	0
4	1	0	0	0	0	0	0	Ministry Of Health	1753	1019316	N1	4.30415	20.0548	0	0	0	0	0	0	0	0	0	Own	Primary	N1	Male	0	1490	0
1	1	0	0	0	0	0	0	Ministry Of Health	1754	1019316	N1	4.30415	0.00821918	0	0	0	0	0	0	0	0	0	Parental		N1	Female	0	1491	1
4	1	0	0	0	1	0	0	Ministry Of Health	1755	1019316	N1	4.30415	28.1354	0	0	0	0	0	0	0	0	0	Own	Secondary	N1	Male	0	1492	0
2	1	0	0	0	1	0	0	Ministry Of Health	1756	1019316	N1	4.30415	1.00822	0	0	0	0	0	0	1	0	0	Parental		N1	Male	0	1493	1
1	1	0	0	0	1	1	0	Ministry Of Health	1757	1019316	N1	4.30415	0.576712	0	0	0	0	0	0	1	0	0	Parental		N1	Male	0	1494	1
1	1	0	0	0	0	0	0	Ministry Of Health	1758	1019316	N1	4.30415	0.0136986	0	0	0	0	0	0	0	0	0	Parental		N1	Male	0	1495	1
5	4	0	0	0	0	0	0	Ministry Of Health	1759	1019316	N1	4.30415	41.5438	0	0	0	0	0	0	0	0	0	Own	No formal	N1	Male	0	1496	0
5	1	0	0	0	0	0	0	Ministry Of Health	1760	1019316	N1	4.30415	46.5438	0	0	0	0	0	0	0	0	0	Own	Secondary	N1	Male	0	1497	0
3	1	0	0	0	0	0	0	Ministry Of Health	1761	1019316	N1	4.30415	6.19406	0	0	0	0	0	0	1	0	0	Parental	Primary	N1	Female	0	1498	0
4	1	0	0	0	0	0	0	Ministry Of Health	1762	1019316	N1	4.30415	26.3909	0	0	0	0	0	0	0	0	0	Own	Tertiary	N1	Male	0	1499	0
4	1	0	0	0	0	0	0	Ministry Of Health	1763	1019316	N1	4.30415	31.3991	0	0	0	0	0	0	1	0	0	Own	Tertiary	N1	Male	0	1500	0
3	1	0	0	0	0	0	0	Ministry Of Health	1764	1019316	N1	4.30415	14.8881	0	0	0	0	0	0	1	0	0	No income	Secondary	N1	Male	0	1501	0
6	1	0	0	0	0	0	0	Ministry Of Health	1765	1019316	N1	4.30415	92.5356	0	0	0	0	0	0	0	0	0	Own	Primary	N1	Female	0	1502	0
6	2	0	0	0	0	0	0	Ministry Of Health	1766	1019316	N1	4.30415	71.4879	0	0	0	0	0	0	0	0	0	No income	Primary	N1	Male	0	1503	0
5	1	0	0	0	0	0	0	Ministry Of Health	1767	1019316	N1	4.30415	52.9046	0	0	0	0	0	0	0	0	0	No income	Secondary	N1	Male	0	1504	0
5	1	0	0	0	0	0	0	Ministry Of Health	1768	1019316	N1	4.30415	54.455	0	0	0	0	0	0	1	0	0	No income	Primary	N1	Male	0	1505	0
3	1	0	0	0	0	0	0	Ministry Of Health	1769	1019316	N1	4.30415	15.4358	0	0	0	0	0	0	1	0	0	No income	Secondary	N1	Female	0	1506	0
5	1	0	1	0	0	0	0	Ministry Of Health	1770	1019316	N1	4.30415	59.8048	0	0	0	0	0	0	1	0	0	No income	Primary	N1	Male	0	1507	0
5	2	0	0	0	0	0	0	Ministry Of Health	1771	1019316	N1	4.30415	53.716	0	0	0	0	0	0	0	0	0		Primary	N1	Male	0	1508	1
5	2	0	0	0	0	0	0	Ministry Of Health	1772	1019316	N1	4.30415	55.5082	0	0	0	0	0	0	0	0	0	No income	Secondary	N1	Male	0	1509	0
4	1	0	0	0	0	0	0	Ministry Of Health	1773	1019316	N1	4.30415	31.3744	0	0	0	0	0	0	1	0	0	Own	Secondary	N1	Male	0	1510	0
6	1	0	0	0	0	0	0	Ministry Of Health	1774	1019316	N1	4.30415	61.1354	0	0	0	0	0	0	0	0	0	No income	Tertiary	N1	Male	0	1511	0
6	1	0	0	0	0	0	0	Ministry Of Health	1775	1019316	N1	4.30415	60.1968	0	0	0	0	0	0	0	0	0	No income	Primary	N1	Male	0	1512	0
1	1	0	0	0	0	0	0	Ministry Of Health	1776	1019316	N1	4.30415	0.949543	0	0	0	0	0	0	0	0	0	Parental		N1	Female	0	1513	1
5	1	0	0	0	0	0	0	Ministry Of Health	1777	1019316	N1	4.30415	45.6831	0	0	0	0	0	0	0	0	0	No income	Primary	N1	Male	0	1514	0
5	2	0	0	0	0	0	0	Ministry Of Health	1778	1019316	N1	4.30415	56.9018	0	0	0	0	0	0	0	0	0		Secondary	N1	Female	0	1515	1
5	1	0	0	0	0	0	0	Ministry Of Health	1779	1019316	N1	4.30415	49.1107	0	0	0	0	0	0	0	0	0	Own	Tertiary	N1	Male	0	1516	0
5	1	0	0	0	0	0	0	Ministry Of Health	1780	1019314	N1	2.90021	50.6518	0	0	0	0	0	0	0	0	0		Secondary	N1	Male	0	1517	1
4	3	0	0	0	0	0	0	Ministry Of Health	1781	1019314	N1	2.90021	37.7938	0	0	0	0	0	0	0	0	0	Own	Secondary	N1	Male	0	1518	0
6	3	0	0	0	0	0	0	Ministry Of Health	1782	1019314	N1	2.90021	62.3717	0	0	0	0	0	0	0	0	0	Pension	Secondary	N1	Female	0	1519	0
5	1	0	0	0	0	1	0	Ministry Of Health	1783	1019314	N1	2.90021	58.9906	0	0	0	0	0	0	1	0	0	Own	Secondary	N1	Female	0	1520	0
5	3	0	0	0	0	1	0	Ministry Of Health	1784	1019314	N1	2.90021	40.3158	0	0	0	0	0	0	1	0	0	Own		N1	Female	0	1521	1
6	3	0	0	0	0	0	0	Ministry Of Health	1785	1019314	N1	2.90021	65.0767	0	0	0	0	0	0	0	0	0	No income	Primary	N1	Male	0	1522	0
3	1	0	0	0	0	1	0	Ministry Of Health	1786	1019314	N1	2.90021	19.1409	0	0	0	0	0	0	0	0	0	No income	Tertiary	N1	Male	0	1523	0
4	3	0	0	0	0	0	0	Ministry Of Health	1787	1019314	N1	2.90021	31.347	0	1	1	0	0	0	0	0	0		Secondary	N1	Female	0	1524	1
3	1	0	0	0	0	0	0	Ministry Of Health	1788	1019314	N1	2.90021	19.0493	0	0	0	0	0	0	0	0	0	No income	Tertiary	N1	Male	0	1525	0
3	3	0	0	0	0	1	0	Ministry Of Health	1789	1019314	N1	2.90021	10.6913	0	0	0	0	0	0	1	0	0	Parental		N1	Female	0	1526	1
5	1	0	0	0	0	1	0	Ministry Of Health	1790	1019314	N1	2.90021	41.5548	0	0	0	0	0	0	1	0	0	Own	Secondary	N1	Male	0	1527	0
5	1	0	0	0	1	0	0	Ministry Of Health	1791	1019314	N1	2.90021	45.1409	0	0	0	0	0	0	0	0	0	No income	Secondary	N1	Male	0	1528	0
4	3	0	0	0	0	0	0	Ministry Of Health	1792	1019314	N1	2.90021	27.1491	0	0	0	0	0	0	0	0	0	Own	Secondary	N1	Female	0	1529	0
4	1	0	0	0	0	0	0	Ministry Of Health	1793	1019314	N1	2.90021	20.3103	0	0	0	0	0	0	1	0	0	No income	Tertiary	N1	Male	0	1530	0
3	1	0	0	0	1	0	0	Ministry Of Health	1794	1019314	N1	2.90021	19.1135	0	0	0	0	0	0	1	0	0	No income	Tertiary	N1	Male	0	1531	0
6	2	0	0	0	0	0	0	Ministry Of Health	1795	1019314	N1	2.90021	69.3991	0	0	0	0	0	0	1	0	0	Own	Primary	N1	Female	0	1532	0
3	2	0	0	0	0	1	0	Ministry Of Health	1796	1019314	N1	2.90021	7.11347	0	0	0	0	0	0	1	0	0	Parental	Primary	N1	Female	0	1533	0
3	2	0	0	0	0	1	0	Ministry Of Health	1797	1019314	N1	2.90021	6.65457	0	0	0	0	0	0	1	0	0	Parental	Primary	N1	Male	0	1534	0
4	1	0	0	0	0	0	0	Ministry Of Health	1798	1019314	N1	2.90021	39.5055	0	0	0	0	0	0	0	0	0	Own	Tertiary	N1	Male	0	1535	0
4	1	0	0	0	1	1	0	Ministry Of Health	1799	1019314	N1	2.90021	26.4495	0	0	0	0	0	0	1	0	0	Own	Secondary	N1	Female	0	1536	0
5	1	0	0	0	0	0	0	Ministry Of Health	1800	1019314	N1	2.90021	52.0943	0	0	0	0	0	0	0	0	0	No income	Secondary	N1	Male	0	1537	0
6	1	0	0	0	0	0	0	Ministry Of Health	1801	1019314	N1	2.90021	64.9578	0	0	0	0	0	0	1	0	0	Own	Primary	N1	Female	0	1538	0
6	3	0	0	0	0	0	0	Ministry Of Health	1802	1019314	N1	2.90021	64.1053	0	0	0	0	0	0	0	0	0	No income	Primary	N1	Male	0	1539	0
3	3	0	0	0	0	0	0	Ministry Of Health	1803	1019314	N1	2.90021	10.955	0	0	0	0	0	0	1	0	0	Parental	Primary	N1	Male	0	1540	0
5	1	0	0	0	0	0	0	Ministry Of Health	1804	1019314	N1	2.90021	54.1025	0	0	0	0	0	0	0	0	0	Own	Primary	N1	Male	0	1541	0
5	1	0	0	0	0	0	0	Ministry Of Health	1805	1019314	N1	2.90021	40.6518	0	0	0	0	0	0	0	0	0	No income	Secondary	N1	Male	0	1542	0
6	1	0	0	0	0	0	0	Ministry Of Health	1806	1019314	N1	2.90021	75.6628	0	0	0	0	0	0	0	0	0	Pension	Secondary	N1	Female	0	1543	0
4	3	0	0	0	0	0	0	Ministry Of Health	1807	1019314	N1	2.90021	37.7324	0	0	0	0	0	0	0	0	0	Own	Secondary	N1	Male	0	1544	0
6	2	0	0	0	0	0	0	Ministry Of Health	1808	1019314	N1	2.90021	69.216	0	0	0	0	0	0	0	0	0	No income	Primary	N1	Male	0	1545	0
6	1	0	0	0	0	0	0	Ministry Of Health	1809	1019314	N1	2.90021	81.7555	0	0	0	0	0	0	0	0	0	No income	Primary	N1	Female	0	1546	0
6	3	0	0	0	0	0	0	Ministry Of Health	1810	1019314	N1	2.90021	64.1995	0	0	0	0	0	0	0	0	0	No income	Primary	N1	Male	0	1547	0
3	1	0	0	0	0	0	0	Ministry Of Health	1811	1019314	N1	2.90021	14.4413	0	0	0	0	0	0	0	0	0	No income	Secondary	N1	Male	0	1548	0
3	1	0	0	0	0	0	0	Ministry Of Health	1812	1019314	N1	2.90021	6.44132	0	0	0	0	0	0	1	0	0	Parental		N1	Male	0	1549	1
5	1	0	0	0	0	0	0	Ministry Of Health	1813	1019314	N1	2.90021	42.4304	0	0	0	0	0	0	0	0	0	No income	Secondary	N1	Male	0	1550	0
6	1	0	0	0	0	0	0	Ministry Of Health	1814	1019314	N1	2.90021	63.5575	0	0	0	0	0	0	0	0	0	Own	Secondary	N1	Female	0	1551	0
6	2	0	0	0	0	0	0	Ministry Of Health	1815	1019314	N1	2.90021	78.1667	0	0	0	0	0	0	0	0	0	No income	Primary	N1	Male	0	1552	0
4	1	0	0	0	1	0	0	Ministry Of Health	1816	1019314	N1	2.90021	20.9687	0	0	0	0	0	0	1	0	0	Own	Secondary	N1	Male	0	1553	0
3	3	0	0	0	0	0	0	Ministry Of Health	1817	1019314	N1	2.90021	12.7406	0	0	0	0	0	0	1	0	0	Parental	Secondary	N1	Female	0	1554	0
4	3	0	0	0	0	0	0	Ministry Of Health	1818	1019314	N1	2.90021	33.0521	0	0	0	0	0	0	0	0	0	Own	No formal	N1	Male	0	1555	0
3	3	0	0	0	0	1	0	Ministry Of Health	1819	1019314	N1	2.90021	6.93311	0	0	0	0	0	0	1	0	0	Parental	Primary	N1	Male	0	1556	0
5	1	0	0	0	1	1	0	Ministry Of Health	1820	1019314	N1	2.90021	40.9073	0	0	0	0	0	0	1	0	0	Own	Secondary	N1	Male	0	1557	0
6	1	0	0	0	0	0	0	Ministry Of Health	1821	1019314	N1	2.90021	78.6546	0	0	0	0	0	0	0	0	0	Own	Primary	N1	Male	0	1558	0
4	1	0	0	0	0	0	0	Ministry Of Health	1822	1019314	N1	2.90021	36.9578	0	0	0	0	0	0	0	0	0	Own	Tertiary	N1		0	1559	1
5	1	0	0	0	0	0	0	Ministry Of Health	1823	1019314	N1	2.90021	59.4194	0	0	0	0	0	0	0	0	0	Own	Primary	N1	Female	0	1560	0
5	1	0	0	0	0	0	0	Ministry Of Health	1824	1019314	N1	2.90021	41.097	0	0	0	0	0	0	0	0	0	No income	Secondary	N1	Male	0	1561	0
6	2	0	0	1	0	0	0	Ministry Of Health	1825	1019314	N1	2.90021	61.9523	0	1	1	0	0	0	0	0	0	No income	Secondary	N1	Male	0	1562	0
4	1	0	0	0	0	0	0	Ministry Of Health	1826	1019314	N1	2.90021	37.8909	0	0	0	0	0	0	0	0	0	Own	Secondary	N1	Male	0	1563	0
6	1	0	0	0	0	0	0	Ministry Of Health	1827	1019314	N1	2.90021	67.108	0	0	0	0	0	0	0	0	0	No income	Primary	N1	Male	0	1564	0
5	1	0	0	0	0	0	0	Ministry Of Health	1828	1019314	N1	2.90021	50.2884	0	0	0	0	0	0	0	0	0	Own	Primary	N1	Female	0	1565	0
5	1	0	0	0	0	0	0	Ministry Of Health	1829	1019314	N1	2.90021	44.1968	0	0	0	0	0	0	0	0	0	No income	Secondary	N1	Male	0	1566	0
5	2	0	0	0	1	0	0	Ministry Of Health	1830	1019314	N1	2.90021	53.0767	0	0	0	0	0	0	0	0	0	Own	Secondary	N1	Male	0	1567	0
3	1	0	0	0	0	1	0	Ministry Of Health	1831	1019314	N1	2.90021	18.4495	0	0	0	0	0	0	1	0	0	No income	Tertiary	N1	Male	0	1568	0
3	1	0	0	0	1	0	0	Ministry Of Health	1832	1019314	N1	2.90021	18.7555	0	0	0	0	0	0	1	0	0	No income	Tertiary	N1	Male	0	1569	0
5	1	0	0	0	0	0	0	Ministry Of Health	1833	1019314	N1	2.90021	45.6655	0	0	0	0	0	0	0	0	0	No income	Primary	N1	Male	0	1570	0
4	1	0	0	0	1	0	0	Ministry Of Health	1834	1019314	N1	2.90021	38.4358	0	0	0	0	0	0	1	0	0	No income	Primary	N1	Male	0	1571	0
5	1	0	0	0	0	1	0	Ministry Of Health	1835	1019314	N1	2.90021	54.6655	0	0	0	0	0	0	1	0	0	Own	Primary	N1	Female	0	1572	0
5	2	0	0	0	0	0	0	Ministry Of Health	1836	1019314	N1	2.90021	58.5861	0	0	0	0	0	0	0	0	0	No income	Primary	N1	Female	0	1573	0
4	1	0	0	0	0	0	0	Ministry Of Health	1837	1019314	N1	2.90021	32.0411	0	0	0	0	0	0	0	0	0	Own	Secondary	N1	Male	0	1574	0
6	1	0	0	0	0	0	0	Ministry Of Health	1838	1019314	N1	2.90021	62.7719	0	0	0	0	0	0	1	0	0	No income	Secondary	N1	Male	0	1575	0
4	2	0	0	0	0	0	0	Ministry Of Health	1839	1019314	N1	2.90021	32.3333	0	0	0	0	0	0	0	0	0	Own	Tertiary	N1	Male	0	1576	0
6	2	0	0	0	0	0	0	Ministry Of Health	1840	1019314	N1	2.90021	66.313	0	0	0	0	0	0	0	0	0	No income	Primary	N1	Male	0	1577	0
6	1	0	0	0	0	0	0	Ministry Of Health	1841	1019314	N1	2.90021	62.1518	0	0	0	0	0	0	0	0	0	No income	No formal	N1	Male	0	1578	0
5	1	0	0	0	0	0	0	Ministry Of Health	1842	1019314	N1	2.90021	48.2023	0	0	0	0	0	0	0	0	0	Own	Secondary	N1	Female	0	1579	0
6	1	0	0	0	0	0	0	Ministry Of Health	1843	1019314	N1	2.90021	67.6189	0	0	0	0	0	0	0	0	0	No income	Primary	N1	Female	0	1580	0
5	1	0	0	0	0	0	0	Ministry Of Health	1844	1019314	N1	2.90021	59.9879	0	0	0	0	0	0	0	0	0	No income	No formal	N1	Male	0	1581	0
5	1	0	0	0	0	0	0	Ministry Of Health	1845	1019314	N1	2.90021	46.6628	0	0	0	0	0	0	0	0	0	Own	Secondary	N1	Female	0	1582	0
6	2	0	0	0	0	0	0	Ministry Of Health	1846	1019314	N1	2.90021	82.8388	0	0	0	0	0	0	0	0	0	No income	No formal	N1	Female	0	1583	0
6	2	0	0	0	0	0	0	Ministry Of Health	1847	1019314	N1	2.90021	66.7774	0	0	0	0	0	0	0	0	0	No income	No formal	N1	Male	0	1584	0
6	1	0	0	0	0	0	0	Ministry Of Health	1848	1019314	N1	2.90021	65.4879	0	0	0	0	0	0	0	0	0	Own	Primary	N1	Male	0	1585	0
5	1	0	0	0	0	0	0	Ministry Of Health	1849	1019314	N1	2.90021	53.3295	0	0	0	0	0	0	0	0	0	No income	Secondary	N1	Female	0	1586	0
5	1	0	0	0	0	0	0	Ministry Of Health	1850	1019314	N1	2.90021	49.8717	0	0	0	0	0	0	0	0	0	Own	Secondary	N1	Female	0	1587	0
6	1	0	0	0	0	0	0	Ministry Of Health	1851	1019314	N1	2.90021	86.5493	0	0	0	0	0	0	0	0	0	No income	Primary	N1	Male	0	1588	0
5	1	0	0	0	0	0	0	Ministry Of Health	1852	1019314	N1	2.90021	55.2105	0	0	0	0	0	0	0	0	0	Own		N1	Female	0	1589	1
6	1	0	0	0	0	0	0	Ministry Of Health	1853	1019314	N1	2.90021	63.0192	0	0	0	0	0	0	0	0	0	No income	Primary	N1	Female	0	1590	0
4	1	0	0	0	0	0	0	Ministry Of Health	1854	1019314	N1	2.90021	33.0411	0	0	0	0	0	0	0	0	0	Own	Secondary	N1	Male	0	1591	0
5	2	0	0	0	0	0	0	Ministry Of Health	1855	1019314	N1	2.90021	53.7664	0	0	0	0	0	0	0	0	0	No income	Primary	N1	Male	0	1592	0
4	1	0	0	0	0	0	0	Ministry Of Health	1856	1019314	N1	2.90021	38.5943	0	0	0	0	0	0	1	0	0	Own	Primary	N1	Male	0	1593	0
6	1	0	0	0	0	0	0	Ministry Of Health	1857	1019314	N1	2.90021	71.4742	0	0	0	0	0	0	1	0	0	Own	Tertiary	N1	Female	0	1594	0
3	1	0	0	0	0	1	0	Ministry Of Health	1858	1019314	N1	2.90021	17.8991	0	0	0	0	0	0	1	0	0	No income	Tertiary	N1	Male	0	1595	0
3	1	0	0	0	0	0	0	Ministry Of Health	1859	1019314	N1	2.90021	13.8212	0	0	0	0	0	0	0	0	0	Parental		N1	Male	0	1596	1
3	1	0	0	0	0	1	0	Ministry Of Health	1860	1019314	N1	2.90021	13.9386	0	0	0	0	0	0	1	0	0	Parental	Secondary	N1	Male	0	1597	0
5	1	0	0	0	0	0	0	Ministry Of Health	1861	1019314	N1	2.90021	41.6518	0	0	0	0	0	0	0	0	0	No income	Secondary	N1	Male	0	1598	0
3	3	0	0	0	0	1	0	Ministry Of Health	1862	1019314	N1	2.90021	7	0	0	0	0	0	0	1	0	0	Parental	Primary	N1	Female	0	1599	0
3	1	0	0	0	0	0	0	Ministry Of Health	1863	1019314	N1	2.90021	17.9934	0	0	0	0	0	0	0	0	0	No income	Secondary	N1	Female	0	1600	0
3	1	0	0	0	0	0	0	Ministry Of Health	1864	1019314	N1	2.90021	17.8333	0	0	0	0	0	0	0	0	0	No income	Secondary	N1	Female	0	1601	0
3	1	0	0	0	0	0	0	Ministry Of Health	1865	1019314	N1	2.90021	17.455	0	0	0	0	0	0	0	0	0	No income	Secondary	N1	Male	0	1602	0
3	1	0	0	0	0	0	0	Ministry Of Health	1866	1019314	N1	2.90021	17.8744	0	0	0	0	0	0	0	0	0	No income	Secondary	N1	Male	0	1603	0
3	1	0	0	0	0	0	0	Ministry Of Health	1867	1019314	N1	2.90021	17.7461	0	0	0	0	0	0	0	0	0	No income	Secondary	N1	Male	0	1604	0
3	1	0	0	0	0	0	0	Ministry Of Health	1868	1019314	N1	2.90021	17.7527	0	0	0	0	0	0	0	0	0	No income	Secondary	N1	Male	0	1605	0
2	1	0	0	0	0	1	0	Ministry Of Health	1869	1019314	N1	2.90021	4.00274	0	0	0	0	0	0	1	0	0	Parental	No formal	N1	Female	0	1606	0
6	1	0	0	0	0	0	0	Ministry Of Health	1870	1019314	N1	2.90021	63.1804	0	0	0	0	0	0	0	0	0	Own	Primary	N1	Male	0	1607	0
4	1	0	0	0	0	0	0	Ministry Of Health	1871	1019314	N1	2.90021	31.0888	0	0	0	0	0	0	1	0	0	Own	Secondary	N1	Female	0	1608	0
5	3	0	0	0	0	0	0	Ministry Of Health	1872	1019314	N1	2.90021	44.3635	0	0	0	0	0	0	0	0	0	Own	Secondary	N1	Male	0	1609	0
3	1	0	0	0	0	0	0	Ministry Of Health	1873	1019314	N1	2.90021	14.8333	0	0	0	0	0	0	1	0	0	No income	Secondary	N1	Male	0	1610	0
3	1	0	0	0	0	0	0	Ministry Of Health	1874	1019314	N1	2.90021	19.0822	0	0	0	0	0	0	0	0	0	Own	Secondary	N1	Female	0	1611	0
6	1	0	0	0	0	0	0	Ministry Of Health	1875	1019314	N1	2.90021	68.0712	0	0	0	0	0	0	0	0	0	Own		N1	Female	0	1612	1
5	1	0	0	0	0	0	0	Ministry Of Health	1876	1019314	N1	2.90021	51.347	0	0	0	0	0	0	0	0	0	Own	Secondary	N1	Male	0	1613	0
4	1	0	0	0	0	0	0	Ministry Of Health	1877	1019314	N1	2.90021	31.1776	0	0	0	0	0	0	0	0	0	Own	Tertiary	N1	Male	0	1614	0
3	3	0	0	0	0	0	0	Ministry Of Health	1878	1019314	N1	2.90021	18.324	0	0	0	0	0	0	0	0	0	Own	Secondary	N1	Male	0	1615	0
5	1	0	0	0	0	0	0	Ministry Of Health	1879	1019314	N1	2.90021	55.8267	0	0	0	0	0	0	0	0	0	Own	Secondary	N1	Female	0	1616	0
5	3	0	0	0	0	0	0	Ministry Of Health	1880	1019314	N1	2.90021	52.2582	0	0	0	0	0	0	0	0	0	Own	Secondary	N1	Female	0	1617	0
4	1	0	0	0	0	0	0	Ministry Of Health	1881	1019314	N1	2.90021	28.3388	0	0	0	0	0	0	1	0	0	No income	Primary	N1	Female	0	1618	0
4	3	0	0	0	0	0	0	Ministry Of Health	1882	1019314	N1	2.90021	30.0685	0	0	0	0	0	0	0	0	0	Own	Secondary	N1	Female	0	1619	0
3	3	0	0	0	0	1	0	Ministry Of Health	1883	1019314	N1	2.90021	15.2105	0	0	0	0	0	0	1	0	0	No income	Secondary	N1	Male	0	1620	0
6	3	0	0	0	0	0	0	Ministry Of Health	1884	1019314	N1	2.90021	72.2829	0	0	0	0	0	0	0	0	0			N1	Female	0	1621	1
3	1	1	1	0	1	0	0	Ministry Of Health	1885	1019314	N1	2.90021	17.8881	1	1	0	0	0	0	1	0	0	No income	Secondary	N1	Female	0	1622	0
3	2	0	0	0	0	0	0	Ministry Of Health	1886	1019314	N1	2.90021	17.8333	0	0	0	0	0	0	0	0	0	No income	Secondary	N1	Male	0	1623	0
3	2	0	0	1	0	0	0	Ministry Of Health	1887	1019314	N1	2.90021	17.6667	0	1	1	0	0	0	0	0	0	No income	Secondary	N1	Female	0	1624	0
3	2	0	0	0	0	1	0	Ministry Of Health	1888	1019314	N1	2.90021	17.7966	0	0	0	0	0	0	0	0	0	No income	Secondary	N1	Female	0	1625	0
3	1	0	0	0	0	0	0	Ministry Of Health	1889	1019314	N1	2.90021	17.5795	0	0	0	0	0	0	0	0	0	No income	Secondary	N1	Female	0	1626	0
3	3	0	0	0	0	0	0	Ministry Of Health	1890	1019314	N1	2.90021	17.5493	0	0	0	0	0	0	0	0	0	No income	Secondary	N1	Female	0	1627	0
3	1	0	0	0	0	0	0	Ministry Of Health	1891	1019314	N1	2.90021	17.813	0	0	0	0	0	0	0	0	0	No income	Secondary	N1	Male	0	1628	0
3	1	0	0	0	0	0	0	Ministry Of Health	1892	1019314	N1	2.90021	17.9934	0	0	0	0	0	0	0	0	0	No income	Secondary	N1	Female	0	1629	0
5	2	0	0	0	0	0	0	Ministry Of Health	1893	1019314	N1	2.90021	53.9578	0	0	0	0	0	0	0	0	0	Own	Secondary	N1	Male	0	1630	0
5	3	0	0	0	0	1	0	Ministry Of Health	1894	1019314	N1	2.90021	51.5603	0	0	0	0	0	0	1	0	0	Own	Primary	N1	Male	0	1631	0
5	3	0	0	0	0	0	0	Ministry Of Health	1895	1019314	N1	2.90021	56.1436	0	0	0	0	0	0	0	0	0	Own	No formal	N1	Male	0	1632	0
5	1	0	0	0	0	0	0	Ministry Of Health	1896	1019314	N1	2.90021	52.8772	0	0	0	0	0	0	0	0	0	Own	Secondary	N1	Male	0	1633	0
6	2	0	0	0	0	0	0	Ministry Of Health	1897	1019314	N1	2.90021	70.1244	0	0	0	0	0	0	0	0	0	No income	Primary	N1	Female	0	1634	0
3	1	0	0	0	0	0	0	Ministry Of Health	1898	1019314	N1	2.90021	17.7297	0	0	0	0	0	0	0	0	0	No income	Secondary	N1	Male	0	1635	0
3	1	0	0	0	0	0	0	Ministry Of Health	1899	1019314	N1	2.90021	17.6326	0	0	0	0	0	0	0	0	0	No income	Secondary	N1	Female	0	1636	0
5	1	0	0	0	1	1	1	Private	1900	1018919	J2	193.618	43.8158	0	0	0	0	0	0	1	0	0	Own	Tertiary	J2	Female	0	1637	0
4		0	0	0	0	0	1	Private	1901	1018919	J2	193.618	28	0	0	0	0	0	0	1	0	0	Own	Primary	J2	Female	0	1638	1
4	1	0	0	0	1	1	1	Private	1902	1018919	J2	193.618	29.8963	0	0	0	0	0	0	1	0	0	Own		J2	Female	0	1639	1
6	2	0	1	0	1	0	1	Private	1903	1018919	J2	193.618	61.5658	0	0	0	0	0	0	1	0	0	Own	Tertiary	J2	Male	0	1640	0
4	1	0	0	0	0	0	1	Private	1904	1018919	J2	193.618	39.2664	0	0	0	0	0	0	0	0	0	Own		J2	Female	0	1641	1
4		0	1	0	0	0	1	Private	1905	1018919	J2	193.618	35	0	0	0	0	0	0	1	0	0	Own	Secondary	J2	Female	0	1642	1
4	1	0	0	0	0	0	1	Private	1906	1018919	J2	193.618	29.3772	0	0	0	0	0	0	0	0	0	Own	Tertiary	J2	Male	0	1643	0
1	1	0	0	0	0	1	1	Private	1907	1018919	J2	193.618	0.651826	0	0	0	0	0	0	1	0	0	Parental		J2	Male	0	1644	1
5	1	0	0	0	1	1	1	Private	1908	1018919	J2	193.618	45.9632	0	0	0	0	0	0	1	0	0	Own	Secondary	J2	Female	0	1645	0
4	1	0	0	0	0	0	1	Private	1909	1018919	J2	193.618	31.5998	0	0	0	0	0	0	0	0	0	Own	Tertiary	J2	Male	0	1646	0
4	3	0	1	0	1	0	1	Private	1910	1018919	J2	193.618	23.4852	0	0	0	0	0	0	1	0	0	Own	Tertiary	J2	Male	0	1647	0
4	1	0	0	0	1	1	1	Private	1911	1018919	J2	193.618	22.5384	0	0	0	0	0	0	1	0	0	Own	Secondary	J2	Female	0	1648	0
4	1	0	0	0	0	1	1	Private	1912	1018919	J2	193.618	29.3826	0	0	0	0	0	0	1	0	0	Own		J2	Male	0	1649	1
4	1	0	0	0	0	0	1	Private	1913	1018919	J2	193.618	33.5384	0	0	0	0	0	0	0	0	0	Own		J2	Male	0	1650	1
4	1	0	0	0	0	0	1	Private	1914	1018919	J2	193.618	37.1518	0	0	0	0	0	0	0	0	0	Own	Secondary	J2	Female	0	1651	0
4	1	0	0	0	0	1	1	Private	1915	1018919	J2	193.618	24.6546	0	0	0	0	0	0	1	0	0	Own		J2	Female	0	1652	1
5	1	0	0	0	1	1	1	Private	1916	1018919	J2	193.618	45.1995	0	0	0	0	0	0	1	0	0	Own	Tertiary	J2	Female	0	1653	0
4		0	0	0	1	0	1	Private	1917	1018919	J2	193.618	21	0	0	0	0	0	0	1	0	0	Own	Secondary	J2	Female	0	1654	1
4		0	0	0	1	0	1	Private	1918	1018919	J2	193.618	23	0	0	0	0	0	0	1	0	0	Own	Secondary	J2	Female	0	1655	1
4	1	1	1	0	1	1	1	Private	1919	1018919	J2	193.618	23.2747	1	1	0	0	0	0	1	1	0	Own	Secondary	J2	Male	0	1656	0
3	2	0	0	0	1	1	1	Private	1920	1018919	J2	193.618	17.5411	0	0	0	0	0	0	1	0	0			J2	Male	0	1657	1
5	2	0	0	0	0	0	1	Private	1921	1018919	J2	193.618	40.7582	0	0	0	0	0	0	0	0	0	Own	Tertiary	J2	Female	0	1658	0
4		0	0	0	0	0	1	Private	1922	1018919	J2	193.618	29	0	0	0	0	0	0	1	0	0	Own	Secondary	J2	Female	0	1659	1
4		0	1	0	1	1	1	Private	1923	1018919	J2	193.618	20	0	0	0	0	0	0	1	0	0	Own	Secondary	J2	Female	0	1660	1
4		0	1	0	0	0	1	Private	1924	1018919	J2	193.618	33	0	0	0	0	0	0	1	0	0	Own	Secondary	J2	Female	0	1661	1
4		0	0	0	0	0	1	Private	1925	1018919	J2	193.618	29	0	0	0	0	0	0	0	0	0	Own	Secondary	J2	Female	0	1662	1
4	3	0	1	0	0	0	1	Private	1926	1018919	J2	193.618	39.9605	0	0	0	0	0	0	1	0	0	Own		J2	Female	0	1663	1
5	2	0	0	0	0	0	1	Private	1927	1018919	J2	193.618	44.7406	0	0	0	0	0	0	0	0	0	Own	Tertiary	J2	Female	0	1664	0
4	3	0	0	0	0	0	1	Private	1928	1018919	J2	193.618	27.9276	0	0	0	0	0	0	0	0	0	Own		J2	Female	0	1665	1
4	2	0	0	0	0	0	1	Private	1929	1018919	J2	193.618	34.8717	0	0	0	0	0	0	0	0	0	Own	Tertiary	J2	Female	0	1666	0
5	2	0	0	0	1	0	1	Private	1930	1018919	J2	193.618	45.2215	0	0	0	0	0	0	1	0	0	Own	Secondary	J2	Male	0	1667	0
5	1	0	0	0	0	0	1	Private	1931	1018919	J2	193.618	47.2527	0	0	0	0	0	0	0	0	0	Own		J2	Male	0	1668	1
4		0	1	0	1	1	1	Private	1932	1018919	J2	193.618	23	0	0	0	0	0	0	1	0	0	Own	Primary	J2	Female	0	1669	1
4		0	0	0	0	1	1	Private	1933	1018919	J2	193.618	28	0	0	0	0	0	0	1	0	0	Own	Primary	J2	Female	0	1670	1
5	3	0	0	0	1	1	1	Private	1934	1018919	J2	193.618	57.5192	0	0	0	0	0	0	1	0	0	Own	Secondary	J2	Male	0	1671	0
6		0	0	0	1	1	1	Private	1935	1018919	J2	193.618	72.1858	0	0	0	0	0	0	1	0	0	Own	Tertiary	J2	Female	0	1672	1
4	1	0	0	0	1	0	1	Private	1936	1018919	J2	193.618	30.8443	0	0	0	0	0	0	0	0	0	Own	Tertiary	J2	Female	0	1673	0
4	4	0	1	0	0	0	1	Private	1937	1018919	J2	193.618	22.3799	0	0	0	0	0	0	1	0	0	Own	Tertiary	J2	Female	0	1674	0
4	2	0	1	0	0	0	1	Private	1938	1018919	J2	193.618	26.0247	0	0	0	0	0	0	1	0	0	Own	Secondary	J2	Male	0	1675	0
5	2	0	0	0	1	0	1	Private	1939	1018919	J2	193.618	44.7187	0	0	0	0	0	0	0	0	0	Own	Secondary	J2	Male	0	1676	0
3	1	0	0	0	0	1	0	Ministry Of Health	1940	1019314	N1	2.90021	14.0685	0	0	0	0	0	0	1	0	0	Own	Secondary	N1	Female	0	1677	0
6		0	0	0	0	0	0	Ministry Of Health	1941	1019314	N1	2.90021	67.7132	0	0	0	0	0	0	0	0	0	Own	No formal	N1	Male	0	1678	1
6	3	0	0	0	0	0	0	Ministry Of Health	1942	1019314	N1	2.90021	74.0916	0	0	0	0	0	0	0	0	0	Own	No formal	N1	Male	0	1679	0
6	3	0	0	0	0	0	0	Ministry Of Health	1943	1019314	N1	2.90021	77.7938	0	0	0	0	0	0	0	0	0	Own	Primary	N1	Female	0	1680	0
3	1	0	0	0	0	0	0	Ministry Of Health	1944	1019314	N1	2.90021	19.1546	0	0	0	0	0	0	0	0	0	Own	Tertiary	N1	Male	0	1681	0
3	3	0	0	0	0	1	0	Ministry Of Health	1945	1019314	N1	2.90021	14.8361	0	0	0	0	0	0	1	0	0	Own	Secondary	N1	Male	0	1682	0
3	1	0	0	0	1	0	0	Ministry Of Health	1946	1019314	N1	2.90021	6.47694	0	0	0	0	0	0	1	0	0	Parental	Primary	N1	Female	0	1683	0
5	3	0	0	0	0	0	0	Ministry Of Health	1947	1019314	N1	2.90021	56.8498	0	0	0	0	0	0	0	0	0	Own	Primary	N1	Male	0	1684	0
5	1	0	0	0	0	0	0	Ministry Of Health	1948	1019314	N1	2.90021	58.0438	0	0	0	0	0	0	0	0	0	Own	Primary	N1	Male	0	1685	0
6	1	0	0	0	0	0	0	Ministry Of Health	1949	1019314	N1	2.90021	81.4018	0	0	0	0	0	0	0	0	0	Own	Primary	N1	Male	0	1686	0
6	1	0	0	0	0	0	0	Ministry Of Health	1950	1019314	N1	2.90021	68.5164	0	0	0	0	0	0	0	0	0	Own	Primary	N1	Male	0	1687	0
5	2	0	0	0	0	0	0	Ministry Of Health	1951	1019314	N1	2.90021	49.2911	0	0	0	0	0	0	0	0	0	Own	Secondary	N1	Male	0	1688	0
4	1	0	0	0	0	0	0	Ministry Of Health	1952	1019314	N1	2.90021	35.9221	0	0	0	0	0	0	0	0	0	Own	Secondary	N1	Male	0	1689	0
4	3	0	0	0	0	1	0	Ministry Of Health	1953	1019314	N1	2.90021	25.2078	0	0	0	0	0	0	1	0	0	Own	Secondary	N1	Female	0	1690	0
3	1	0	0	0	0	0	0	Ministry Of Health	1954	1019314	N1	2.90021	19.2664	0	0	0	0	0	0	1	0	0		Tertiary	N1	Male	0	1691	1
6	1	0	0	0	0	0	0	Ministry Of Health	1955	1019314	N1	2.90021	60.9167	0	0	0	0	0	0	0	0	0	Own	Secondary	N1	Female	0	1692	0
5	1	0	0	0	0	1	0	Ministry Of Health	1956	1019314	N1	2.90021	42.324	0	0	0	0	0	0	1	0	0	Own	Secondary	N1	Male	0	1693	0
6	3	0	0	0	0	0	0	Ministry Of Health	1957	1019314	N1	2.90021	75.2719	0	0	0	0	0	0	0	0	0	Own	Primary	N1	Male	0	1694	0
3	1	0	0	0	0	0	0	Ministry Of Health	1958	1019314	N1	2.90021	18.4934	0	0	0	0	0	0	0	0	0	No income	Tertiary	N1	Male	0	1695	0
3	1	0	0	0	0	1	0	Ministry Of Health	1959	1019314	N1	2.90021	5	0	0	0	0	0	0	1	0	0	Parental		N1	Female	0	1696	1
3	2	0	0	0	0	0	0	Ministry Of Health	1960	1019314	N1	2.90021	17.4276	0	0	0	0	0	0	0	0	0	No income		N1		0	1697	1
3	1	0	0	0	0	0	0	Ministry Of Health	1961	1019314	N1	2.90021	17.5438	0	0	0	0	0	0	0	0	0	No income		N1	Female	0	1698	1
3	1	0	0	0	0	0	0	Ministry Of Health	1962	1019314	N1	2.90021	18.0219	0	0	0	0	0	0	0	0	0	No income	Secondary	N1	Male	0	1699	0
3	1	0	0	0	0	0	0	Ministry Of Health	1963	1019314	N1	2.90021	17.7555	0	0	0	0	0	0	0	0	0	No income		N1	Male	0	1700	1
3	1	0	0	0	0	0	0	Ministry Of Health	1964	1019314	N1	2.90021	18.7434	0	0	0	0	0	0	0	0	0	No income	Secondary	N1	Female	0	1701	0
3	1	0	0	0	0	0	0	Ministry Of Health	1965	1019314	N1	2.90021	17.7774	0	0	0	0	0	0	0	0	0	No income	Secondary	N1	Female	0	1702	0
3	1	0	0	0	0	0	0	Ministry Of Health	1966	1019314	N1	2.90021	17.5658	0	0	0	0	0	0	0	0	0	No income	Secondary	N1	Female	0	1703	0
3	2	0	0	0	0	0	0	Ministry Of Health	1967	1019314	N1	2.90021	17.8075	0	0	0	0	0	0	0	0	0	No income	Secondary	N1	Male	0	1704	0
3	1	0	0	0	0	0	0	Ministry Of Health	1968	1019314	N1	2.90021	17.8158	0	0	0	0	0	0	0	0	0	No income	Secondary	N1	Male	0	1705	0
4	1	0	0	1	0	0	0	Ministry Of Health	1969	1019314	N1	2.90021	36.7132	0	1	1	0	0	0	0	0	0	No income		N1	Male	0	1706	1
3	3	0	0	0	0	0	0	Ministry Of Health	1970	1019314	N1	2.90021	8.82671	0	0	0	0	0	0	0	0	0	Parental	Primary	N1	Female	0	1707	0
3	1	0	0	0	0	0	0	Ministry Of Health	1971	1019314	N1	2.90021	14.9194	0	0	0	0	0	0	1	0	0	No income	Secondary	N1	Male	0	1708	0
4		0	0	0	0	0	0	Ministry Of Health	1972	1019314	N1	2.90021	39.6886	0	0	0	0	0	0	1	0	0		Secondary	N1	Male	0	1709	1
5	3	0	0	0	0	0	0	Ministry Of Health	1973	1019314	N1	2.90021	49.9605	0	0	0	0	0	0	0	0	0	No income	Primary	N1	Female	0	1710	0
6	2	0	0	0	0	0	0	Ministry Of Health	1974	1019314	N1	2.90021	65.9276	0	0	0	0	0	0	0	0	0	No income	Primary	N1	Male	0	1711	0
4	1	0	0	0	0	0	0	Ministry Of Health	1975	1019314	N1	2.90021	33.3361	0	0	0	0	0	0	0	0	0	No income	Primary	N1	Male	0	1712	0
5		0	0	0	0	0	0	Ministry Of Health	1976	1019314	N1	2.90021	46.1053	0	0	0	0	0	0	0	0	0	No income	Primary	N1	Male	0	1713	1
6	1	0	0	0	0	0	0	Ministry Of Health	1977	1019314	N1	2.90021	61.8717	0	0	0	0	0	0	0	0	0	Own	Secondary	N1	Male	0	1714	0
6	3	0	0	0	0	0	0	Ministry Of Health	1978	1019314	N1	2.90021	63.3772	0	0	0	0	0	0	0	0	0	No income	Secondary	N1	Male	0	1715	0
6	2	0	0	0	0	0	0	Ministry Of Health	1979	1019314	N1	2.90021	67.2555	0	0	0	0	0	0	0	0	0	No income	Primary	N1		0	1716	1
6	2	0	0	0	0	0	0	Ministry Of Health	1980	1019314	N1	2.90021	63.4632	0	0	0	0	0	0	0	0	0		Primary	N1	Male	0	1717	1
5	1	0	0	0	0	0	0	Ministry Of Health	1981	1019314	N1	2.90021	40.5888	0	0	0	0	0	0	0	0	0	No income	Secondary	N1	Male	0	1718	0
2	3	0	0	0	0	0	0	Ministry Of Health	1982	1019314	N1	2.90021	2.83333	0	0	0	0	0	0	0	0	0	Parental		N1	Male	0	1719	1
4	1	0	0	0	0	0	0	Ministry Of Health	1983	1019314	N1	2.90021	28.1107	0	0	0	0	0	0	0	0	0	No income		N1	Male	0	1720	1
4	1	0	0	0	0	0	0	Ministry Of Health	1984	1019314	N1	2.90021	28.2829	0	0	0	0	0	0	0	0	0	No income		N1	Male	0	1721	1
4	1	0	0	0	0	0	0	Ministry Of Health	1985	1019314	N1	2.90021	31.2747	0	0	0	0	0	0	0	0	0	No income	Secondary	N1	Male	0	1722	0
4	1	0	0	0	0	0	0	Ministry Of Health	1986	1019314	N1	2.90021	25.6749	0	0	0	0	0	0	0	0	0	No income	Tertiary	N1		0	1723	1
4	1	0	0	0	0	0	0	Ministry Of Health	1987	1019314	N1	2.90021	35.2801	0	0	0	0	0	0	0	0	0	No income	Tertiary	N1		0	1724	1
4	3	0	0	0	0	0	0	Ministry Of Health	1988	1019314	N1	2.90021	29.9194	0	0	0	0	0	0	0	0	0	No income	Tertiary	N1		0	1725	1
4	1	0	0	0	0	0	0	Ministry Of Health	1989	1019314	N1	2.90021	36.6162	0	0	0	0	0	0	0	0	0	No income	Secondary	N1	Male	0	1726	0
4		0	0	0	0	0	0	Ministry Of Health	1990	1019314	N1	2.90021	32.1721	0	0	0	0	0	0	0	0	0	No income	Secondary	N1	Male	0	1727	1
4	1	0	0	0	0	0	0	Ministry Of Health	1991	1019314	N1	2.90021	35.3267	0	0	0	0	0	0	0	0	0	No income		N1	Male	0	1728	1
4	1	0	0	0	0	0	0	Ministry Of Health	1992	1019314	N1	2.90021	39.25	0	0	0	0	0	0	0	0	0	No income		N1	Male	0	1729	1
4	1	0	0	0	0	0	0	Ministry Of Health	1993	1019314	N1	2.90021	27.3635	0	0	0	0	0	0	0	0	0	No income		N1	Male	0	1730	1
4	1	0	0	0	0	0	0	Ministry Of Health	1994	1019314	N1	2.90021	34.858	0	0	0	0	0	0	0	0	0	No income		N1	Male	0	1731	1
4	1	0	0	0	0	0	0	Ministry Of Health	1995	1019314	N1	2.90021	31.2297	0	0	0	0	0	0	0	0	0	No income		N1	Male	0	1732	1
4	1	0	0	0	0	0	0	Ministry Of Health	1996	1019314	N1	2.90021	31.3936	0	0	0	0	0	0	0	0	0	No income		N1	Male	0	1733	1
4	1	0	0	0	0	0	0	Ministry Of Health	1997	1019314	N1	2.90021	39.7105	0	0	0	0	0	0	0	0	0	No income		N1	Male	0	1734	1
4	1	0	0	0	0	0	0	Ministry Of Health	1998	1019314	N1	2.90021	36.011	0	0	0	0	0	0	0	0	0	No income		N1		0	1735	1
3	3	0	0	0	0	0	0	Ministry Of Health	1999	1019314	N1	2.90021	16.261	0	0	0	0	0	0	0	0	0	No income		N1	Male	0	1736	1
4	1	0	0	0	0	0	0	Ministry Of Health	2000	1019314	N1	2.90021	24.7747	0	0	0	0	0	0	0	0	0	No income		N1	Male	0	1737	1
4	1	0	0	0	0	0	0	Ministry Of Health	2001	1019314	N1	2.90021	36.1858	0	0	0	0	0	0	0	0	0	No income		N1	Male	0	1738	1
4	1	0	0	0	0	0	0	Ministry Of Health	2002	1019314	N1	2.90021	27.8799	0	0	0	0	0	0	0	0	0	No income		N1		0	1739	1
3	1	0	0	0	0	0	0	Ministry Of Health	2003	1019314	N1	2.90021	19.1804	0	0	0	0	0	0	0	0	0	No income		N1	Male	0	1740	1
4	1	0	0	0	0	0	0	Ministry Of Health	2004	1019314	N1	2.90021	27.7215	0	0	0	0	0	0	0	0	0	No income		N1	Male	0	1741	1
4	1	0	0	0	0	0	0	Ministry Of Health	2005	1019314	N1	2.90021	30.6217	0	0	0	0	0	0	0	0	0	No income		N1	Male	0	1742	1
4	1	0	0	0	0	0	0	Ministry Of Health	2006	1019314	N1	2.90021	27.824	0	0	0	0	0	0	0	0	0	No income		N1	Male	0	1743	1
4	1	0	0	0	0	0	0	Ministry Of Health	2007	1019314	N1	2.90021	23.0411	0	0	0	0	0	0	0	0	0	No income		N1	Male	0	1744	1
4	1	0	0	0	0	0	0	Ministry Of Health	2008	1019314	N1	2.90021	25.7747	0	0	0	0	0	0	0	0	0	No income		N1	Male	0	1745	1
4	1	0	0	0	0	0	0	Ministry Of Health	2009	1019314	N1	2.90021	27.8158	0	0	0	0	0	0	0	0	0	No income		N1	Male	0	1746	1
4	1	0	0	0	0	0	0	Ministry Of Health	2010	1019314	N1	2.90021	23.2078	0	0	0	0	0	0	0	0	0	No income		N1	Male	0	1747	1
4	1	0	0	0	0	0	0	Ministry Of Health	2011	1019314	N1	2.90021	35.3295	0	0	0	0	0	0	0	0	0	No income		N1	Male	0	1748	1
4	1	0	0	0	0	0	0	Ministry Of Health	2012	1019314	N1	2.90021	31.0356	0	0	0	0	0	0	0	0	0	No income		N1	Male	0	1749	1
4	1	0	0	0	0	0	0	Ministry Of Health	2013	1019314	N1	2.90021	35.3295	0	0	0	0	0	0	0	0	0	No income		N1	Male	0	1750	1
4	3	0	0	0	0	0	0	Ministry Of Health	2014	1019314	N1	2.90021	29.7379	0	0	0	0	0	0	0	0	0	No income		N1	Male	0	1751	1
4	1	0	0	0	0	0	0	Ministry Of Health	2015	1019314	N1	2.90021	31.3416	0	0	0	0	0	0	0	0	0	No income		N1	Male	0	1752	1
5	1	0	0	0	0	0	0	Ministry Of Health	2016	1019314	N1	2.90021	46.5685	0	0	0	0	0	0	0	0	0	No income		N1	Male	0	1753	1
4	1	0	0	0	0	0	0	Ministry Of Health	2017	1019314	N1	2.90021	20.3881	0	0	0	0	0	0	0	0	0	No income	Secondary	N1	Male	0	1754	0
4	1	0	0	0	0	0	0	Ministry Of Health	2018	1019314	N1	2.90021	32.4879	0	0	0	0	0	0	0	0	0	Own	Tertiary	N1	Male	0	1755	0
4	1	0	0	0	0	0	0	Ministry Of Health	2019	1019314	N1	2.90021	35.4495	0	0	0	0	0	0	0	0	0	No income	Secondary	N1	Male	0	1756	0
4	2	0	0	0	0	0	0	Ministry Of Health	2020	1019314	N1	2.90021	38.2023	0	0	0	0	0	0	0	0	0	No income		N1	Male	0	1757	1
4	1	0	0	0	0	0	0	Ministry Of Health	2021	1019314	N1	2.90021	32.5329	0	0	0	0	0	0	0	0	0	No income	Secondary	N1	Male	0	1758	0
4	1	0	0	0	0	0	0	Ministry Of Health	2022	1019314	N1	2.90021	27.7637	0	0	0	0	0	0	0	0	0	Own	Tertiary	N1	Male	0	1759	0
4	1	0	0	0	0	0	0	Ministry Of Health	2023	1019314	N1	2.90021	20.4046	0	0	0	0	0	0	0	0	0	Own	Secondary	N1	Male	0	1760	0
1	1	0	0	0	0	0	0	Ministry Of Health	2024	1019314	N1	2.90021	0.0833333	0	0	0	0	0	0	0	0	0	Parental		N1	Female	0	1761	1
4	3	0	0	0	0	0	0	Ministry Of Health	2025	1019314	N1	2.90021	29.7023	0	0	0	0	0	0	0	0	0	No income	Secondary	N1	Male	0	1762	0
2	1	0	0	0	0	1	0	Ministry Of Health	2026	1019314	N1	2.90021	3.45776	0	0	0	0	0	0	1	0	0	Parental		N1	Male	0	1763	1
4	3	0	0	0	0	0	0	Ministry Of Health	2027	1019314	N1	2.90021	28.1299	0	0	0	0	0	0	0	0	0	No income	Secondary	N1	Male	0	1764	0
4	1	0	0	0	0	0	0	Ministry Of Health	2028	1019314	N1	2.90021	23.2078	0	0	0	0	0	0	0	0	0	No income	Secondary	N1	Male	0	1765	0
4	1	0	0	0	0	0	0	Ministry Of Health	2029	1019314	N1	2.90021	22.7324	0	0	0	0	0	0	0	0	0	Own	Secondary	N1	Male	0	1766	0
4	1	0	0	0	0	0	0	Ministry Of Health	2030	1019314	N1	2.90021	29.2132	0	0	0	0	0	0	0	0	0	No income	Tertiary	N1	Male	0	1767	0
2	1	0	0	0	0	0	0	Ministry Of Health	2031	1019314	N1	2.90021	1.75	0	0	0	0	0	0	1	0	0	Parental		N1	Male	0	1768	1
1	1	0	0	0	0	0	0	Ministry Of Health	2032	1019314	N1	2.90021	0.758219	0	0	0	0	0	0	1	0	0	Parental		N1	Female	0	1769	1
2	1	0	0	0	0	1	0	Ministry Of Health	2033	1019314	N1	2.90021	4.33881	0	0	0	0	0	0	1	0	0	Parental		N1	Female	0	1770	1
4	1	0	0	0	0	0	0	Ministry Of Health	2034	1019314	N1	2.90021	29.8717	0	0	0	0	0	0	0	0	0	Own	Secondary	N1	Male	0	1771	0
4	1	0	0	0	0	0	0	Ministry Of Health	2035	1019314	N1	2.90021	33.0861	0	0	0	0	0	0	0	0	0	Own	Secondary	N1	Male	0	1772	0
4	1	0	0	0	0	0	0	Ministry Of Health	2036	1019314	N1	2.90021	22.3322	0	0	0	0	0	0	0	0	0	No income	Secondary	N1	Male	0	1773	0
4	1	0	0	0	0	1	0	Ministry Of Health	2037	1019314	N1	2.90021	28.7461	0	0	0	0	0	0	1	0	0			N1	Male	0	1774	1
4		0	0	0	0	0	0	Ministry Of Health	2038	1019314	N1	2.90021	20.6831	0	0	0	0	0	0	0	0	0	No income	Secondary	N1	Male	0	1775	1
4	3	0	0	0	0	0	0	Ministry Of Health	2039	1019314	N1	2.90021	24.8021	0	0	0	0	0	0	0	0	0	No income	Secondary	N1	Male	0	1776	0
2	3	0	0	0	0	1	0	Ministry Of Health	2040	1019314	N1	2.90021	1.9605	0	0	0	0	0	0	1	0	0	Parental		N1	Female	0	1777	1
1	1	0	0	0	0	1	0	Ministry Of Health	2041	1019314	N1	2.90021	0.599772	0	0	0	0	0	0	0	0	0	Parental		N1	Female	0	1778	1
5	1	0	0	0	0	0	0	Ministry Of Health	2042	1019314	N1	2.90021	40.4495	0	0	0	0	0	0	0	0	0	No income	Secondary	N1	Male	0	1779	0
4		0	0	0	0	0	0	Ministry Of Health	2043	1019314	N1	2.90021	27.2938	0	0	0	0	0	0	0	0	0	No income	Secondary	N1	Male	0	1780	1
4	1	0	0	0	0	0	0	Ministry Of Health	2044	1019314	N1	2.90021	25.966	0	0	0	0	0	0	0	0	0	Own	Secondary	N1	Male	0	1781	0
5	1	0	0	0	0	0	0	Ministry Of Health	2045	1019314	N1	2.90021	40.5916	0	0	0	0	0	0	0	0	0	No income	Primary	N1	Male	0	1782	0
4	1	0	0	0	0	0	0	Ministry Of Health	2046	1019314	N1	2.90021	37.2774	0	0	0	0	0	0	0	0	0	No income	Secondary	N1	Male	0	1783	0
4	1	0	0	0	0	0	0	Ministry Of Health	2047	1019314	N1	2.90021	27.3662	0	0	0	0	0	0	0	0	0	No income	Secondary	N1	Male	0	1784	0
4	1	0	0	0	0	0	0	Ministry Of Health	2048	1019314	N1	2.90021	25.5685	0	0	0	0	0	0	0	0	0	Own	Secondary	N1	Male	0	1785	0
3	1	0	0	0	0	0	0	Ministry Of Health	2049	1019314	N1	2.90021	19.1995	0	0	0	0	0	0	0	0	0		Tertiary	N1	Male	0	1786	1
5	1	0	0	0	0	0	0	Ministry Of Health	2050	1019314	N1	2.90021	42.0082	0	0	0	0	0	0	0	0	0	No income	Secondary	N1	Male	0	1787	0
4		0	0	0	0	0	0	Ministry Of Health	2051	1019314	N1	2.90021	26.5192	0	0	0	0	0	0	0	0	0	Own	Secondary	N1	Male	0	1788	1
1	1	0	0	1	0	1	0	Ministry Of Health	2052	1019314	N1	2.90021	0.302055	0	0	0	0	0	0	0	0	0	Parental		N1	Female	0	1789	1
2	1	0	0	0	1	0	0	Ministry Of Health	2053	1019314	N1	2.90021	1.95228	0	0	0	0	0	0	1	0	0	Parental		N1	Male	0	1790	1
4	1	0	0	0	0	0	0	Ministry Of Health	2054	1019314	N1	2.90021	28.5	0	0	0	0	0	0	0	0	0	Own	Tertiary	N1	Male	0	1791	0
4	1	0	0	0	0	0	0	Ministry Of Health	2055	1019314	N1	2.90021	35.4523	0	0	0	0	0	0	0	0	0	No income	Secondary	N1	Male	0	1792	0
4	2	0	0	0	0	0	0	Ministry Of Health	2056	1019314	N1	2.90021	38.205	0	0	0	0	0	0	0	0	0	No income	Secondary	N1	Male	0	1793	0
4	1	0	0	0	0	1	0	Ministry Of Health	2100	1019359	B1	13.5902	25.7829	0	0	0	0	0	0	1	0	0	No income	Secondary	B1	Male	0	1794	0
4	1	0	0	0	0	0	0	Ministry Of Health	2101	1019359	B1	13.5902	38.7719	0	0	0	0	0	0	0	0	0	No income	Tertiary	B1	Male	0	1795	0
4	1	0	0	0	0	0	0	Ministry Of Health	2102	1019359	B1	13.5902	37.3295	0	0	0	0	0	0	0	0	0	No income	Secondary	B1	Male	0	1796	0
4		0	0	0	0	1	0	Ministry Of Health	2103	1019359	B1	13.5902	27.3991	0	0	0	0	0	0	1	0	0	Own	Tertiary	B1	Male	0	1797	1
2	3	0	0	0	0	0	0	Ministry Of Health	2104	1019359	B1	13.5902	2.25	0	0	0	0	0	0	1	0	0	Parental		B1	Male	0	1798	1
4	1	0	0	0	0	0	0	Ministry Of Health	2105	1019359	B1	13.5902	26.6217	0	0	0	0	0	0	0	0	0	Own	Tertiary	B1	Female	0	1799	0
4	1	0	0	0	0	0	0	Ministry Of Health	2106	1019359	B1	13.5902	36.5027	0	0	0	0	0	0	0	0	0	Own		B1	Male	0	1800	1
2	1	0	0	0	1	1	0	Ministry Of Health	2107	1019359	B1	13.5902	1	0	0	0	0	0	0	0	0	0	Parental		B1	Female	0	1801	1
4	1	0	0	0	0	0	0	Ministry Of Health	2108	1019359	B1	13.5902	27.0329	0	0	0	0	0	0	0	0	0	No income	Tertiary	B1	Male	0	1802	0
1	1	0	0	0	0	0	0	Ministry Of Health	2109	1019359	B1	13.5902	0.271918	0	0	0	0	0	0	0	0	0	Parental		B1	Female	0	1803	1
4	1	0	0	0	0	0	0	Ministry Of Health	2110	1019359	B1	13.5902	31.4523	0	0	0	0	0	0	0	0	0	Own	Tertiary	B1	Male	0	1804	0
4	1	0	0	0	0	1	0	Ministry Of Health	2111	1019359	B1	13.5902	25.358	0	0	0	0	0	0	1	0	0	Own	Tertiary	B1	Male	0	1805	0
4	1	0	0	0	0	0	0	Ministry Of Health	2113	1019359	B1	13.5902	36.5027	0	0	0	0	0	0	0	0	0	No income	Tertiary	B1	Male	0	1806	0
4	1	0	0	0	0	0	0	Ministry Of Health	2114	1019359	B1	13.5902	29.5833	0	0	0	0	0	0	0	0	0	Own	Tertiary	B1	Male	0	1807	0
4	1	0	0	0	0	0	0	Ministry Of Health	2115	1019359	B1	13.5902	29.4605	0	0	0	0	0	0	0	0	0	No income	Secondary	B1	Male	0	1808	0
4	3	0	0	0	0	0	0	Ministry Of Health	2116	1019359	B1	13.5902	39.5438	0	0	0	0	0	0	0	0	0	No income	Primary	B1	Male	0	1809	0
4	1	0	0	0	0	0	0	Ministry Of Health	2117	1019359	B1	13.5902	28.0685	0	0	0	0	0	0	0	0	0	Own	Tertiary	B1	Male	0	1810	0
6	1	1	1	1	1	1	0	Ministry Of Health	2118	1019359	B1	13.5902	60.5916	0	1	0	1	0	0	1	0	0	Pension	Secondary	B1	Female	0	1811	0
3	1	0	0	0	1	1	0	Ministry Of Health	2119	1019359	B1	13.5902	8.38265	0	0	0	0	0	0	1	0	0	Parental	Primary	B1	Male	0	1812	0
3	1	0	0	0	1	1	0	Ministry Of Health	2120	1019359	B1	13.5902	15.9194	0	0	0	0	0	0	1	0	0	No income	Secondary	B1	Female	0	1813	0
6	1	0	0	0	0	0	0	Ministry Of Health	2121	1019359	B1	13.5902	67.8717	0	0	0	0	0	0	1	0	0	Pension	Secondary	B1	Male	0	1814	0
4	3	0	0	0	1	1	0	Ministry Of Health	2122	1019359	B1	13.5902	24.1968	0	0	0	0	0	0	1	0	0	Own	Tertiary	B1	Female	0	1815	0
4	1	0	0	0	0	0	0	Ministry Of Health	2123	1019359	B1	13.5902	29.3185	0	0	0	0	0	0	1	0	0	Own	Tertiary	B1	Male	0	1816	0
2	1	0	0	0	1	0	0	Ministry Of Health	2124	1019359	B1	13.5902	2.24064	0	0	0	0	0	0	1	0	0	Parental		B1	Female	0	1817	1
3	1	0	0	0	0	0	0	Ministry Of Health	2125	1019359	B1	13.5902	9.18585	0	0	0	0	0	0	0	0	0	Parental	Primary	B1	Female	0	1818	0
3	3	0	0	0	1	1	0	Ministry Of Health	2126	1019359	B1	13.5902	5.41005	0	0	0	0	0	0	1	0	0	Parental		B1	Female	0	1819	1
3	1	0	0	0	1	1	0	Ministry Of Health	2127	1019359	B1	13.5902	9.66941	0	0	0	0	0	0	1	0	0	Parental	Primary	B1	Female	0	1820	0
4		0	0	0	0	0	0	Ministry Of Health	2128	1019359	B1	13.5902	34.0301	0	0	0	0	0	0	1	0	0	Own	Primary	B1	Female	0	1821	1
4		0	0	0	0	0	0	Ministry Of Health	2129	1019359	B1	13.5902	28.9167	0	0	0	0	0	0	1	0	0	Own	Primary	B1	Female	0	1822	1
4	1	0	0	0	1	1	0	Ministry Of Health	2130	1019359	B1	13.5902	37.2829	0	0	0	0	0	0	1	0	0	Own	Tertiary	B1	Male	0	1823	0
3	3	0	0	0	0	1	0	Ministry Of Health	2131	1019359	B1	13.5902	12.3552	0	0	0	0	0	0	1	0	0	Parental	Secondary	B1	Male	0	1824	0
3	1	0	0	0	1	0	0	Ministry Of Health	2132	1019359	B1	13.5902	10.8103	0	0	0	0	0	0	1	0	0	Parental	Primary	B1	Male	0	1825	0
3	3	0	0	0	1	1	0	Ministry Of Health	2133	1019359	B1	13.5902	5.31301	0	0	0	0	0	0	1	0	0	Parental	Primary	B1	Male	0	1826	0
3	3	0	0	0	1	1	0	Ministry Of Health	2134	1019359	B1	13.5902	6.88813	0	0	0	0	0	0	1	0	0	Parental	Primary	B1	Male	0	1827	0
5	1	0	0	0	1	0	0	Ministry Of Health	2135	1019359	B1	13.5902	47.216	0	0	0	0	0	0	1	0	0	No income	Secondary	B1	Male	0	1828	0
6	1	0	0	0	0	0	0	Ministry Of Health	2136	1019359	B1	13.5902	62.4769	0	0	0	0	0	0	1	0	0	Pension		B1	Female	0	1829	1
4	3	0	0	0	1	1	0	Ministry Of Health	2137	1019359	B1	13.5902	38.0247	0	0	0	0	0	0	1	0	0	No income	Secondary	B1	Male	0	1830	0
3	3	0	0	0	0	0	0	Ministry Of Health	2138	1019359	B1	13.5902	6.31301	0	0	0	0	0	0	0	0	0	Parental	Primary	B1	Male	0	1831	0
3	3	0	0	0	1	1	0	Ministry Of Health	2139	1019359	B1	13.5902	9.59155	0	0	0	0	0	0	1	0	0	Parental	Primary	B1	Male	0	1832	0
5	1	0	0	0	0	0	0	Ministry Of Health	2140	1019359	B1	13.5902	54.3635	0	0	0	0	0	0	0	0	0	Own		B1	Male	0	1833	1
5	1	0	0	0	0	0	0	Ministry Of Health	2141	1019359	B1	13.5902	56.2801	0	0	0	0	0	0	1	0	0	Own	Secondary	B1	Male	0	1834	0
6	3	0	0	0	0	0	0	Ministry Of Health	2142	1019359	B1	13.5902	92.8021	0	0	0	0	0	0	0	0	0	No income	No formal	B1	Male	0	1835	0
6	2	0	0	0	0	0	0	Ministry Of Health	2143	1019359	B1	13.5902	72.7434	0	0	0	0	0	0	0	0	0	Own	Primary	B1	Male	0	1836	0
6	3	0	0	0	0	0	0	Ministry Of Health	2144	1019359	B1	13.5902	62.8388	0	0	0	0	0	0	0	0	0	Own	Primary	B1	Female	0	1837	0
2	1	0	0	0	0	1	0	Ministry Of Health	2145	1019359	B1	13.5902	3.98242	0	0	0	0	0	0	1	0	0	Parental		B1	Male	0	1838	1
5	1	0	0	0	0	0	0	Ministry Of Health	2146	1019359	B1	13.5902	59.6381	0	0	0	0	0	0	0	0	0	Own	Primary	B1	Male	0	1839	0
5	1	0	0	0	0	0	0	Ministry Of Health	2147	1019359	B1	13.5902	54.0548	0	0	0	0	0	0	0	0	0	Own		B1	Male	0	1840	1
4	3	0	0	0	0	0	0	Ministry Of Health	2148	1019359	B1	13.5902	35.1831	0	0	0	0	0	0	1	0	0	Own	Secondary	B1	Female	0	1841	0
4	1	0	0	0	0	0	0	Ministry Of Health	2149	1019359	B1	13.5902	39.313	0	0	0	0	0	0	0	0	0	Own	Secondary	B1	Female	0	1842	0
4	1	0	0	0	0	1	0	Ministry Of Health	2150	1019359	B1	13.5902	28.0833	0	0	0	0	0	0	1	0	0	Own	Secondary	B1	Male	0	1843	0
6	3	0	0	0	0	1	0	Ministry Of Health	2151	1019359	B1	13.5902	70.4852	0	0	0	0	0	0	1	0	0	No income	No formal	B1	Male	0	1844	0
4	1	0	0	0	0	0	0	Ministry Of Health	2152	1019359	B1	13.5902	39.66	0	0	0	0	0	0	0	0	0	Own	Secondary	B1	Female	0	1845	0
5	1	0	0	0	0	0	0	Ministry Of Health	2153	1019359	B1	13.5902	51.455	0	0	0	0	0	0	0	0	0	Own		B1	Male	0	1846	1
4	1	0	0	0	0	0	0	Ministry Of Health	2154	1019359	B1	13.5902	21.4386	0	0	0	0	0	0	0	0	0	No income	Secondary	B1	Male	0	1847	0
5	1	0	0	0	0	0	0	Ministry Of Health	2155	1019359	B1	13.5902	52.75	0	0	0	0	0	0	0	0	0	Own		B1	Male	0	1848	1
4	1	0	0	0	0	1	0	Ministry Of Health	2156	1019359	B1	13.5902	20.716	0	0	0	0	0	0	1	0	0	Own	Secondary	B1	Female	0	1849	0
6	1	0	0	0	0	0	0	Ministry Of Health	2157	1019359	B1	13.5902	62.8416	0	0	0	0	0	0	0	0	0	Own	Primary	B1	Male	0	1850	0
5	2	0	0	0	0	1	0	Ministry Of Health	2158	1019359	B1	13.5902	43.3333	0	0	0	0	0	0	1	0	0	Own	Secondary	B1	Male	0	1851	0
4	1	0	0	0	0	1	0	Ministry Of Health	2159	1019359	B1	13.5902	27.2829	0	0	0	0	0	0	1	0	0	No income	Secondary	B1	Male	0	1852	0
5	1	0	0	0	0	0	0	Ministry Of Health	2160	1019359	B1	13.5902	46.0301	0	0	0	0	0	0	0	0	0	Own	Primary	B1	Male	0	1853	0
5	4	0	0	0	0	1	0	Ministry Of Health	2161	1019359	B1	13.5902	49.75	0	0	0	0	0	0	1	0	0	Own	Primary	B1	Male	0	1854	0
4	1	0	0	0	0	0	0	Ministry Of Health	2162	1019359	B1	13.5902	24.5	0	0	0	0	0	0	0	0	0	Own	Secondary	B1	Male	0	1855	0
6	1	0	0	0	0	0	0	Ministry Of Health	2163	1019359	B1	13.5902	72.6217	0	0	0	0	0	0	0	0	0	Pension	No formal	B1		0	1856	1
5	1	0	0	0	0	1	0	Ministry Of Health	2164	1019359	B1	13.5902	56.3021	0	0	0	0	0	0	1	0	0	Own	Secondary	B1	Female	0	1857	0
6	3	0	0	0	0	0	0	Ministry Of Health	2165	1019359	B1	13.5902	74.8881	0	0	0	0	0	0	0	0	0	No income	No formal	B1	Male	0	1858	0
5	1	0	0	0	0	0	0	Ministry Of Health	2166	1019359	B1	13.5902	55.8185	0	0	0	0	0	0	1	0	0	No income	Primary	B1	Male	0	1859	0
4	1	0	0	0	0	1	0	Ministry Of Health	2167	1019359	B1	13.5902	27.324	0	0	0	0	0	0	1	0	0	Own	Tertiary	B1	Female	0	1860	0
4	3	0	0	0	0	1	0	Ministry Of Health	2168	1019359	B1	13.5902	38.7692	0	0	0	0	0	0	1	0	0	No income	Primary	B1	Male	0	1861	0
6	2	0	0	0	0	0	0	Ministry Of Health	2169	1019359	B1	13.5902	62.5521	0	0	0	0	0	0	0	0	0	No income	No formal	B1	Female	0	1862	0
5	1	0	0	0	0	0	0	Ministry Of Health	2170	1019359	B1	13.5902	44.1628	0	0	0	0	0	0	0	0	0	Own	Secondary	B1	Male	0	1863	0
5	2	0	0	0	0	1	0	Ministry Of Health	2171	1019359	B1	13.5902	49.6381	0	0	0	0	0	0	1	0	0	Own	Primary	B1	Female	0	1864	0
5	1	0	0	0	0	0	0	Ministry Of Health	2172	1019359	B1	13.5902	58.2993	0	0	0	0	0	0	0	0	0	Pension	No formal	B1	Male	0	1865	0
6	1	0	0	0	0	0	0	Ministry Of Health	2173	1019359	B1	13.5902	65.1721	0	0	0	0	0	0	0	0	0	Pension		B1	Female	0	1866	1
6	2	0	0	0	0	0	0	Ministry Of Health	2174	1019359	B1	13.5902	63.1326	0	0	0	0	0	0	0	0	0	Own	Secondary	B1	Female	0	1867	0
4	1	0	0	1	0	0	0	Ministry Of Health	2175	1019359	B1	13.5902	38.6546	0	1	1	0	0	1	0	0	0	Own		B1	Male	0	1868	1
5	1	0	0	0	0	1	0	Ministry Of Health	2176	1019359	B1	13.5902	45.1721	0	0	0	0	0	0	1	0	0	Own	Secondary	B1	Male	0	1869	0
5	1	0	0	0	0	0	0	Ministry Of Health	2177	1019359	B1	13.5902	52.8772	0	0	0	0	0	0	1	0	0	Own	Secondary	B1	Male	0	1870	0
3	1	0	0	0	0	1	0	Ministry Of Health	2178	1019359	B1	13.5902	11.8185	0	0	0	0	0	0	1	0	0	Parental	Primary	B1	Female	0	1871	0
2	1	0	0	0	0	0	0	Ministry Of Health	2179	1019359	B1	13.5902	1.58881	0	0	0	0	0	0	1	0	0	Parental	No formal	B1	Male	0	1872	0
5	3	0	0	0	0	0	0	Ministry Of Health	2180	1019359	B1	13.5902	54.5301	0	0	0	0	0	0	1	0	0	Own	Secondary	B1	Male	0	1873	0
2	1	0	0	0	0	1	0	Ministry Of Health	2181	1019359	B1	13.5902	2.87169	0	0	0	0	0	0	1	0	0	Parental	No formal	B1	Male	0	1874	0
6	1	0	0	0	0	0	0	Ministry Of Health	2182	1019359	B1	13.5902	70.9824	0	0	0	0	0	0	0	0	0	Own	No formal	B1	Female	0	1875	0
6	3	0	0	0	0	0	0	Ministry Of Health	2183	1019359	B1	13.5902	65.3607	0	0	0	0	0	0	0	0	0	Own	No formal	B1	Male	0	1876	0
6	1	0	0	0	0	0	0	Ministry Of Health	2184	1019359	B1	13.5902	64.3498	0	0	0	0	0	0	0	0	0	Own	No formal	B1	Female	0	1877	0
5	2	0	0	0	0	0	0	Ministry Of Health	2185	1019359	B1	13.5902	59.5767	0	0	0	0	0	0	0	0	0	Own	No formal	B1	Male	0	1878	0
5	3	0	0	0	0	0	0	Ministry Of Health	2186	1019359	B1	13.5902	42.91	0	0	0	0	0	0	0	0	0	Own	No formal	B1	Male	0	1879	0
5	1	0	0	0	0	0	0	Ministry Of Health	2187	1019359	B1	13.5902	50.5055	0	0	0	0	0	0	0	0	0	Own	Secondary	B1	Male	0	1880	0
5	3	0	0	0	1	1	0	Ministry Of Health	2188	1019359	B1	13.5902	45.9194	0	0	0	0	0	0	1	0	0	Own	Secondary	B1	Female	0	1881	0
3	1	0	0	0	0	0	0	Ministry Of Health	2189	1019359	B1	13.5902	19.7187	0	0	0	0	0	0	1	0	0	Own	Secondary	B1	Female	0	1882	0
3	3	0	0	0	0	0	0	Ministry Of Health	2190	1019359	B1	13.5902	11.7747	0	0	0	0	0	0	1	0	0	Parental	Primary	B1	Female	0	1883	0
4	1	0	0	0	0	1	0	Ministry Of Health	2191	1019359	B1	13.5902	25.1463	0	0	0	0	0	0	1	0	0	Own	Secondary	B1	Male	0	1884	0
6	3	0	0	0	0	0	0	Ministry Of Health	2192	1019359	B1	13.5902	72.41	0	0	0	0	0	0	0	0	0	Own		B1	Female	0	1885	1
6	1	0	0	0	0	0	0	Ministry Of Health	2193	1019359	B1	13.5902	65.2719	0	0	0	0	0	0	0	0	0	No income	Secondary	B1	Male	0	1886	0
6	1	0	0	0	0	0	0	Ministry Of Health	2194	1019359	B1	13.5902	63.716	0	0	0	0	0	0	0	0	0	No income	Primary	B1	Male	0	1887	0
5	3	0	0	0	0	0	0	Ministry Of Health	2195	1019359	B1	13.5902	52.9128	0	0	0	0	0	0	0	0	0	No income	Secondary	B1	Male	0	1888	0
6	2	0	0	0	0	0	0	Ministry Of Health	2196	1019359	B1	13.5902	72.2938	0	0	0	0	0	0	0	0	0	No income	No formal	B1	Male	0	1889	0
5	1	0	0	0	0	0	0	Ministry Of Health	2197	1019359	B1	13.5902	49.7023	0	0	0	0	0	0	0	0	0	No income	Secondary	B1	Male	0	1890	0
4	1	0	0	0	0	0	0	Ministry Of Health	2198	1019359	B1	13.5902	38.2884	0	0	0	0	0	0	0	0	0	No income	Primary	B1	Male	0	1891	0
5	1	0	0	0	0	0	0	Ministry Of Health	2199	1019359	B1	13.5902	46.3553	0	0	0	0	0	0	0	0	0	Own	Secondary	B1	Male	0	1892	0
5	3	0	0	0	0	0	0	Ministry Of Health	2200	1019359	B1	13.5902	57.8525	0	1	0	0	0	0	0	0	0	Own	Secondary	B1	Male	0	1893	0
6	1	0	0	0	0	0	0	Ministry Of Health	2201	1019359	B1	13.5902	60.2297	0	0	0	0	0	0	0	0	0	Own	Tertiary	B1	Male	0	1894	0
6	1	0	0	1	0	0	0	Ministry Of Health	2202	1019359	B1	13.5902	61.074	0	1	1	0	0	0	0	0	0	Own	Tertiary	B1	Male	0	1895	0
6	1	0	0	0	0	0	0	Ministry Of Health	2203	1019359	B1	13.5902	67.1217	0	0	0	0	0	0	0	0	0	Own	Primary	B1	Female	0	1896	0
6	1	0	0	0	0	0	0	Ministry Of Health	2204	1019359	B1	13.5902	63.8689	0	0	0	0	0	0	0	0	0	No income	Secondary	B1	Male	0	1897	0
6	1	0	0	0	0	0	0	Ministry Of Health	2205	1019359	B1	13.5902	67.563	0	0	0	0	0	0	0	0	0	No income	Secondary	B1	Female	0	1898	0
6	2	0	0	0	0	0	0	Ministry Of Health	2206	1019359	B1	13.5902	71.2801	0	0	0	0	0	0	0	0	0	No income	No formal	B1	Male	0	1899	0
5	2	0	0	0	0	0	0	Ministry Of Health	2207	1019359	B1	13.5902	59.7105	0	0	0	0	0	0	0	0	0	No income	Primary	B1	Male	0	1900	0
6	3	0	0	0	0	0	0	Ministry Of Health	2208	1019359	B1	13.5902	65.0356	0	0	0	0	0	0	0	0	0	No income	Secondary	B1	Female	0	1901	0
5	3	0	0	0	0	0	0	Ministry Of Health	2209	1019359	B1	13.5902	54.2993	0	0	0	0	0	0	0	0	0	No income	Primary	B1	Male	0	1902	0
5	3	0	0	0	0	0	0	Ministry Of Health	2210	1019359	B1	13.5902	50.3854	0	0	0	0	0	0	0	0	0	No income	Primary	B1	Male	0	1903	0
5	1	0	0	0	0	0	0	Ministry Of Health	2211	1019359	B1	13.5902	56.7215	0	0	0	0	0	0	0	0	0	Own	Secondary	B1	Male	0	1904	0
5	1	0	0	0	0	0	0	Ministry Of Health	2212	1019359	B1	13.5902	43.347	0	0	0	0	0	0	0	0	0	No income	Secondary	B1	Male	0	1905	0
6	1	0	0	0	0	0	0	Ministry Of Health	2213	1019359	B1	13.5902	60.5861	0	0	0	0	0	0	0	0	0	Own	Secondary	B1	Female	0	1906	0
6	1	0	0	0	0	0	0	Ministry Of Health	2214	1019359	B1	13.5902	66.5943	0	0	0	0	0	0	0	0	0	No income	Primary	B1	Male	0	1907	0
5	1	0	0	0	0	0	0	Ministry Of Health	2215	1019359	B1	13.5902	55.8075	0	0	0	0	0	0	0	0	0	No income	Secondary	B1	Male	0	1908	0
4	3	0	0	0	0	0	0	Ministry Of Health	2216	1019359	B1	13.5902	36.9441	0	0	0	0	0	0	0	0	0	No income	Secondary	B1	Male	0	1909	0
5	3	0	0	0	0	0	0	Ministry Of Health	2217	1019359	B1	13.5902	54.2911	0	0	0	0	0	0	0	0	0	No income	Secondary	B1	Male	0	1910	0
5	3	0	0	0	0	0	0	Ministry Of Health	2218	1019359	B1	13.5902	47.0137	0	0	0	0	0	0	0	0	0	No income	Secondary	B1	Male	0	1911	0
6	1	0	0	0	0	0	0	Ministry Of Health	2219	1019359	B1	13.5902	63.3295	0	0	0	0	0	0	0	0	0	No income	Secondary	B1	Male	0	1912	0
5	4	0	0	0	0	0	0	Ministry Of Health	2220	1019359	B1	13.5902	55.0795	0	0	0	0	0	0	0	0	0	No income	No formal	B1	Male	0	1913	0
5	2	0	0	0	0	0	0	Ministry Of Health	2221	1019359	B1	13.5902	53.2637	0	0	0	0	0	0	0	0	0	Own	Secondary	B1	Female	0	1914	0
6	1	0	0	0	0	0	0	Ministry Of Health	2222	1019359	B1	13.5902	62.0356	0	0	0	0	0	0	0	0	0	No income	Secondary	B1	Male	0	1915	0
5		0	0	0	0	0	0	Ministry Of Health	2223	1019359	B1	13.5902	42.0767	0	0	0	0	0	0	0	0	0	Own	No formal	B1	Female	0	1916	1
6	1	0	0	0	0	0	0	Ministry Of Health	2224	1019359	B1	13.5902	75.9523	0	0	0	0	0	0	0	0	0	Own	Primary	B1	Female	0	1917	0
5	1	0	0	0	0	0	0	Ministry Of Health	2225	1019359	B1	13.5902	54.7719	0	0	0	0	0	0	0	0	0	Own	Secondary	B1	Female	0	1918	0
6	1	0	0	0	0	0	0	Ministry Of Health	2226	1019359	B1	13.5902	77.5575	0	0	0	0	0	0	1	0	0	No income	No formal	B1	Female	0	1919	0
5	3	0	0	0	0	0	0	Ministry Of Health	2227	1019359	B1	13.5902	55.3212	0	0	0	0	0	0	0	0	0	Own	Primary	B1	Male	0	1920	0
5	1	0	0	0	0	0	0	Ministry Of Health	2228	1019359	B1	13.5902	49.7582	0	0	0	0	0	0	0	0	0	Own	Secondary	B1	Female	0	1921	0
4	3	0	0	0	0	0	0	Ministry Of Health	2229	1019359	B1	13.5902	34.2884	0	0	0	0	0	0	0	0	0	Own		B1	Male	0	1922	1
6	3	0	0	0	0	0	0	Ministry Of Health	2230	1019359	B1	13.5902	62.5548	0	0	0	0	0	0	0	0	0	No income	Secondary	B1	Female	0	1923	0
6		0	0	0	0	0	0	Ministry Of Health	2231	1019359	B1	13.5902	61	0	0	0	0	0	0	0	0	0	Own	Primary	B1	Male	0	1924	1
6	3	0	0	0	0	0	0	Ministry Of Health	2232	1019359	B1	13.5902	64.1327	0	0	0	0	0	0	0	0	0	No income	Primary	B1	Male	0	1925	0
6	3	0	0	0	0	0	0	Ministry Of Health	2233	1019359	B1	13.5902	78.4018	0	0	0	0	0	0	0	0	0	No income	Primary	B1	Male	0	1926	0
5	3	0	0	0	0	0	0	Ministry Of Health	2234	1019359	B1	13.5902	45.9605	0	0	0	0	0	0	0	0	0	Own		B1	Female	0	1927	1
6	3	0	0	0	0	0	0	Ministry Of Health	2235	1019359	B1	13.5902	80.5767	0	0	0	0	0	0	0	0	0	No income	Primary	B1	Male	0	1928	0
4	1	0	0	0	0	0	0	Ministry Of Health	2236	1019359	B1	13.5902	20.6518	0	0	0	0	0	0	1	0	0	No income	Secondary	B1	Female	0	1929	0
4	1	0	0	0	0	0	0	Ministry Of Health	2237	1019359	B1	13.5902	23.3158	0	0	0	0	0	0	1	0	0	Own	Secondary	B1	Female	0	1930	0
5	3	0	0	0	0	0	0	Ministry Of Health	2238	1019359	B1	13.5902	57.8717	0	0	0	0	0	0	0	0	0	Own	Secondary	B1	Female	0	1931	0
5	1	0	0	0	0	1	0	Ministry Of Health	2239	1019359	B1	13.5902	56.8553	0	0	0	0	0	0	1	0	0	Own	Secondary	B1	Female	0	1932	0
3	2	0	0	0	0	1	0	Ministry Of Health	2240	1019359	B1	13.5902	8.70502	0	0	0	0	0	0	1	0	0	Parental	Primary	B1	Female	0	1933	0
6	3	0	0	0	0	0	0	Ministry Of Health	2241	1019359	B1	13.5902	78.7966	0	0	0	0	0	0	0	0	0	No income	Primary	B1	Male	0	1934	0
5	3	0	0	0	0	0	0	Ministry Of Health	2242	1019359	B1	13.5902	49.3607	0	0	0	0	0	0	0	0	0	Own	Secondary	B1	Male	0	1935	0
6	3	0	0	0	0	0	0	Ministry Of Health	2243	1019359	B1	13.5902	61.2297	0	0	0	0	0	0	0	0	0	Own	Secondary	B1	Male	0	1936	0
5	3	0	0	0	0	0	0	Ministry Of Health	2244	1019359	B1	13.5902	51.7132	0	0	0	0	0	0	0	0	0	Own	Secondary	B1	Male	0	1937	0
4	2	0	0	0	0	1	0	Ministry Of Health	2245	1019359	B1	13.5902	36.4523	0	0	0	0	0	0	1	0	0	Own	Tertiary	B1	Female	0	1938	0
5	1	0	0	0	0	0	0	Ministry Of Health	2246	1019359	B1	13.5902	56.2856	0	0	0	0	0	0	0	0	0	Own	Tertiary	B1	Female	0	1939	0
6	1	0	0	0	0	0	0	Ministry Of Health	2247	1019359	B1	13.5902	72.8021	0	0	0	0	0	0	0	0	0	No income	Primary	B1	Female	0	1940	0
6	1	0	0	0	0	0	0	Ministry Of Health	2248	1019359	B1	13.5902	62.2774	0	0	0	0	0	0	0	0	0	Own	Primary	B1	Female	0	1941	0
5	1	0	0	1	0	0	0	Ministry Of Health	2249	1019359	B1	13.5902	57.9797	0	1	0	0	0	0	0	0	0	Own		B1	Female	0	1942	1
5	1	0	0	0	0	0	0	Ministry Of Health	2250	1019359	B1	13.5902	58.966	0	0	0	0	0	0	0	0	0	No income	Primary	B1	Male	0	1943	0
5	1	0	0	0	0	0	0	Ministry Of Health	2251	1019359	B1	13.5902	54.2774	0	0	0	0	0	0	0	0	0	Own	Secondary	B1	Male	0	1944	0
5	1	0	0	0	0	0	0	Ministry Of Health	2252	1019359	B1	13.5902	51.3607	0	0	0	0	0	0	1	0	0	Own	Secondary	B1	Male	0	1945	0
4	3	1	1	1	1	1	0	Ministry Of Health	2253	1019359	B1	13.5902	31.1244	0	1	0	0	0	0	1	0	0	Own		B1	Male	0	1946	1
4	2	0	0	0	0	0	0	Ministry Of Health	2254	1019359	B1	13.5902	33.7993	0	0	0	0	0	0	0	0	0	Own		B1	Female	0	1947	1
3	3	0	0	0	0	1	0	Ministry Of Health	2255	1019359	B1	13.5902	14.5466	0	0	0	0	0	0	1	0	0		Secondary	B1	Male	0	1948	1
6	1	0	0	0	1	0	0	Ministry Of Health	2256	1019359	B1	13.5902	72.7719	0	0	0	0	0	0	0	0	0	No income		B1	Female	0	1949	1
5	1	0	0	0	0	0	0	Ministry Of Health	2257	1019359	B1	13.5902	46.2966	0	0	0	0	0	0	0	0	0	Own	Tertiary	B1	Male	0	1950	0
6	1	0	0	0	0	0	0	Ministry Of Health	2258	1019359	B1	13.5902	64.1327	0	0	0	0	0	0	0	0	0	Own	Primary	B1	Female	0	1951	0
3	1	0	0	0	0	1	0	Ministry Of Health	2259	1019359	B1	13.5902	11.2461	0	0	0	0	0	0	1	0	0	Parental		B1	Female	0	1952	1
5	3	0	0	0	0	0	0	Ministry Of Health	2260	1019359	B1	13.5902	54.0575	0	0	0	0	0	0	0	0	0	No income	Primary	B1	Male	0	1953	0
4	1	0	0	0	1	0	0	Ministry Of Health	2261	1019359	B1	13.5902	30.7993	0	0	0	0	0	0	1	0	0		Tertiary	B1	Male	0	1954	1
4	1	0	0	0	0	0	0	Ministry Of Health	2262	1019359	B1	13.5902	35.858	0	0	0	0	0	0	1	0	0	Own		B1	Male	0	1955	1
4	1	0	0	0	0	0	0	Ministry Of Health	2263	1019359	B1	13.5902	38.2966	0	0	0	0	0	0	1	0	0	Own	Secondary	B1	Male	0	1956	0
6	3	0	0	0	0	1	0	Ministry Of Health	2264	1019359	B1	13.5902	61.358	0	0	0	0	0	0	1	0	0	No income	Primary	B1	Female	0	1957	0
5	1	0	0	0	0	0	0	Ministry Of Health	2265	1019359	B1	13.5902	40.0575	0	0	0	0	0	0	0	0	0	Own	Secondary	B1	Male	0	1958	0
4		0	0	0	0	0	0	Ministry Of Health	2266	1019359	B1	13.5902	31.7297	0	0	0	0	0	0	0	0	0	Own	Tertiary	B1	Male	0	1959	1
2	1	0	0	0	0	1	0	Ministry Of Health	2267	1019359	B1	13.5902	1.0137	0	0	0	0	0	0	1	0	0	Parental		B1	Male	0	1960	1
4	1	0	0	0	0	0	0	Ministry Of Health	2268	1019359	B1	13.5902	31.6053	0	0	0	0	0	0	0	0	0	Own	Tertiary	B1	Male	0	1961	0
4	1	0	0	0	0	0	0	Ministry Of Health	2269	1019359	B1	13.5902	28.324	0	0	0	0	0	0	0	0	0	Own	Secondary	B1	Male	0	1962	0
2	3	0	0	0	0	1	0	Ministry Of Health	2270	1019359	B1	13.5902	3.56301	0	0	0	0	0	0	1	0	0	Parental		B1	Female	0	1963	1
4	1	0	0	0	0	0	0	Ministry Of Health	2271	1019359	B1	13.5902	27.4715	0	0	0	0	0	0	0	0	0	Own	Tertiary	B1	Male	0	1964	0
4	1	0	0	0	0	0	0	Ministry Of Health	2272	1019359	B1	13.5902	29.5888	0	0	0	0	0	0	0	0	0	Own	Secondary	B1	Male	0	1965	0
4	1	0	0	0	0	0	0	Ministry Of Health	2273	1019359	B1	13.5902	28.7774	0	0	0	0	0	0	0	0	0	Own	Tertiary	B1	Male	0	1966	0
4		0	0	0	0	0	0	Ministry Of Health	2274	1019359	B1	13.5902	32.5603	0	0	0	0	0	0	0	0	0	No income	Tertiary	B1	Male	0	1967	1
4	1	0	0	0	0	0	0	Ministry Of Health	2275	1019359	B1	13.5902	34.8963	0	0	0	0	0	0	0	0	0	No income	Secondary	B1	Male	0	1968	0
3		0	0	0	0	0	0	Ministry Of Health	2276	1019359	B1	13.5902	16.761	0	0	0	0	0	0	0	0	0	No income	Primary	B1	Male	0	1969	1
4	1	0	0	0	0	0	0	Ministry Of Health	2277	1019359	B1	13.5902	22.9413	0	0	0	0	0	0	0	0	0	Own	Secondary	B1	Male	0	1970	0
4	2	0	0	0	0	0	0	Ministry Of Health	2278	1019359	B1	13.5902	27.7324	0	0	0	0	0	0	0	0	0	No income	Tertiary	B1	Male	0	1971	0
4	3	0	0	0	0	0	0	Ministry Of Health	2279	1019359	B1	13.5902	30.1491	0	0	0	0	0	0	0	0	0	No income	Secondary	B1	Male	0	1972	0
4	1	0	0	0	0	0	0	Ministry Of Health	2280	1019359	B1	13.5902	27.7993	0	0	0	0	0	0	0	0	0	Own	Secondary	B1	Male	0	1973	0
4	1	0	0	0	0	0	0	Ministry Of Health	2281	1019359	B1	13.5902	28.5685	0	0	0	0	0	0	0	0	0	No income	Secondary	B1	Male	0	1974	0
1	1	0	0	0	0	0	0	Ministry Of Health	2282	1019359	B1	13.5902	0.258219	0	0	0	0	0	0	0	0	0	Parental		B1	Female	0	1975	1
4	1	0	0	0	0	0	0	Ministry Of Health	2283	1019359	B1	13.5902	30.2582	0	0	0	0	0	0	0	0	0	Own	Tertiary	B1	Male	0	1976	0
4	1	0	0	0	0	0	0	Ministry Of Health	2284	1019359	B1	13.5902	25.3103	0	0	0	0	0	0	0	0	0	Own	Tertiary	B1	Male	0	1977	0
4	1	0	0	0	0	0	0	Ministry Of Health	2285	1019359	B1	13.5902	28.4358	0	0	0	0	0	0	0	0	0	No income	Secondary	B1	Male	0	1978	0
6	2	0	0	0	0	0	0	Ministry Of Health	2286	1019359	B1	13.5902	74.4687	0	0	0	0	0	0	0	0	0	No income		B1	Male	0	1979	1
6	3	0	0	0	0	0	0	Ministry Of Health	2287	1019359	B1	13.5902	63.4852	0	0	0	0	0	0	0	0	0	No income		B1	Male	0	1980	1
5	1	0	0	0	0	0	0	Ministry Of Health	2288	1019359	B1	13.5902	50.4167	0	0	0	0	0	0	0	0	0	No income		B1	Male	0	1981	1
6	1	0	0	0	0	0	0	Ministry Of Health	2289	1019359	B1	13.5902	74.0603	0	0	0	0	0	0	0	0	0	No income	Primary	B1	Male	0	1982	0
5	3	0	0	0	0	0	0	Ministry Of Health	2290	1019359	B1	13.5902	55.2993	0	0	0	0	0	0	0	0	0	Own	Secondary	B1	Female	0	1983	0
5	2	0	0	0	0	0	0	Ministry Of Health	2291	1019359	B1	13.5902	58.5998	0	0	0	0	0	0	0	0	0	No income	Primary	B1	Female	0	1984	0
5	3	0	0	0	0	0	0	Ministry Of Health	2292	1019359	B1	13.5902	59.1995	0	0	0	0	0	0	0	0	0			B1	Female	0	1985	1
5	3	0	0	0	0	0	0	Ministry Of Health	2293	1019359	B1	13.5902	46.2242	0	0	0	0	0	0	0	0	0			B1	Male	0	1986	1
6	2	0	0	0	0	0	0	Ministry Of Health	2294	1019359	B1	13.5902	75.1107	0	0	0	0	0	0	0	0	0	No income	Primary	B1	Female	0	1987	0
6	3	0	0	0	0	0	0	Ministry Of Health	2295	1019359	B1	13.5902	60.1913	0	0	0	0	0	0	0	0	0	Own		B1	Female	0	1988	1
6	3	0	0	0	0	0	0	Ministry Of Health	2296	1019359	B1	13.5902	72.4934	0	0	0	0	0	0	0	0	0	No income		B1	Male	0	1989	1
6	3	0	0	0	0	0	0	Ministry Of Health	2297	1019359	B1	13.5902	65.6135	0	0	0	0	0	0	0	0	0	Own	Secondary	B1	Female	0	1990	0
6	1	0	0	0	0	0	0	Ministry Of Health	2298	1019359	B1	13.5902	68.0192	0	0	0	0	0	0	0	0	0	Own	Secondary	B1	Female	0	1991	0
5	3	0	0	0	0	0	0	Ministry Of Health	2299	1019359	B1	13.5902	57.261	0	0	0	0	0	0	0	0	0	No income	Secondary	B1	Male	0	1992	0
5	3	0	0	0	0	0	0	Ministry Of Health	2300	1019359	B1	13.5902	50.7461	0	0	0	0	0	0	0	0	0	Own	Secondary	B1	Male	0	1993	0
6	1	0	0	0	0	0	0	Ministry Of Health	2301	1019359	B1	13.5902	74.3361	0	0	0	0	0	0	0	0	0	No income	Primary	B1	Male	0	1994	0
5	3	0	0	0	0	0	0	Ministry Of Health	2302	1019359	B1	13.5902	40.3662	0	0	0	0	0	0	0	0	0	No income	Secondary	B1	Male	0	1995	0
6	1	0	0	0	0	0	0	Ministry Of Health	2303	1019359	B1	13.5902	60.4769	0	0	0	0	0	0	0	0	0	Own	Primary	B1	Female	0	1996	0
6	1	0	0	0	0	0	0	Ministry Of Health	2304	1019359	B1	13.5902	67.66	0	0	0	0	0	0	0	0	0	No income	Primary	B1	Female	0	1997	0
6	3	0	0	0	0	0	0	Ministry Of Health	2305	1019359	B1	13.5902	71.7215	0	0	0	0	0	0	0	0	0	No income	Primary	B1	Male	0	1998	0
6	2	0	0	0	0	0	0	Ministry Of Health	2306	1019359	B1	13.5902	63.6217	0	0	0	0	0	0	0	0	0	No income	Primary	B1	Female	0	1999	0
[truncated: 63,536 more rows]

## Sheet: codebook
Variable	Definition	Label	Category
ptage_grp	patient age in groups	1	<1
		2	1 to <5
		3	5 to <20
		4	20 to <40
		5	40 to <60
		6	>60
ethnicgrp	ethnicity in groups	1	Malay
		2	Chinese
		3	Indian
		4	Others
osteroids	prescribed oral steroids	0	No
		1	Yes
inhaled_SABA	prescribed inhaled short acting beta agonist	0	No
		1	Yes
antibiotics	prescribed antibiotics	0	No
		1	Yes
rti	diagnosed respiratory tract infection	0	No
		1	Yes
sector2	sector in numeric	0	Ministry of Health
		1	Private
sector	clinic categorised by sector	Ministry of Health	Ministry of Health
		Private	Private
surveyid	patient identifier
surveyprimarycareid	clinic identifier
strata	stratification of clinics by states and sectors
fpcclinics	finite population calculation
fw	final weight
pteducation2	patient education level by group	no formal	no formal education
		primary	primary 1 to primary 6
		secondary	secondary 1 to secondary 5
		tertiary	education after secondary 5
totalptage	patient age in numerics
oralSABA	prescribed oral short acting beta agonist	0	No
		1	Yes
asthma	diagnosed asthma	0	No
		1	Yes
inh_steroids	prescribed inhaled corticosteroids	0	No
		1	Yes
antichol	prescribed anticholinergic	0	No
		1	Yes
ltra	prescribed leukotriene receptor antagonist	0	No
		1	Yes
xanthine	prescribed xanthine	0	No
		1	Yes
others	prescribed other non-asthma medications	0	No
		1	Yes
combinhaler	prescribed combined inhaler	0	No
		1	Yes
inh_unspec	prescribed unspecified inhalers	0	No
		1	Yes
ptincometype2	patient's income type	No income
		Own Income
		Parental Income
		Pension
nstrata	stratification of clinics by states and sectors, in numeric
gender	patient gender	Male
		Female
_mi_m	imputation dataset numbe
_mi_id	observation in the original data for which this is the imputed observation
_mi_miss	e observations in the original dataset which have missing values in the imputed variables
